# Supplementary material for: Er-Chen Decoction ameliorates metabolic dysfunction–associated steatotic liver disease via gut microbiota-barrier axis-driven hepatic metabolic reprogramming
Source: Front Microbiol. 2026 Mar 10;17:1768664. doi: 10.3389/fmicb.2026.1768664 (PMC13033753; doi:10.3389/fmicb.2026.1768664)
Supplement: Supplementary file 2 [file Table_1.xlsx]

## Sheet: Primer sequences used for RT-qP
Supplementary Table S1 Primer sequences used for RT-qPCR
Gene	Forward Primer (5'–3')	Reverse Primer (5'–3')
Dnmt3b	TGCTGCTGTGCAGTAACACA	ACAACTTGGGTGGCTCAAAT
Cidec	ATGGACTACGCCATGAAGTCT	CGGTGCTAACACGACAGGG
Cidea	GACAGAAATGGACACCGGGTA	TGTGCATCGGATGTCGTAGG
Pparg	TCGCTGATGCACTGCCTATG	GAGAGGTCCACACAGAGCTGATT
Tnf	ACGGCATGGATCTCAAAGAC	AGATAGCAAATCGGCTGACG
Il1b	TGTCTTGGCCGAGGACTAAGG	TGGGCTGGACTGTTTCTAATGC
Cyp1a1	GACCCTTACAAGTATTTGGTCGT	GGTATCCAGAGCCAGTAACCT
Cyp1b1	CACCAGCCTTAGTGCAGACAG	GAGGACCACGGTTTCCGTTG
Actb	GACAGGATGCAGAAGGAGA	CCACATCTGCTGGAAGGTGG
18S	TCAAGAACGAAAGTCGGAGG	GGACATCTAAGGGCATCAC
