# Supplementary material for: Er-Chen Decoction ameliorates metabolic dysfunction–associated steatotic liver disease via gut microbiota-barrier axis-driven hepatic metabolic reprogramming
Source: Front Microbiol. 2026 Mar 10;17:1768664. doi: 10.3389/fmicb.2026.1768664 (PMC13033753; doi:10.3389/fmicb.2026.1768664)
Supplement: Supplementary file 3 [file Table_2.xlsx]

## Sheet: ECD-neg
Supplementary Table S2 Compounds tentatively identified in ECD extract by UPLC-MS/MS
Show/Hide	Label	Mass	RT	Height	Score	Base Peak	Algorithm	ID Source	MS/MS Count	File	Volume	Formula	Precursor	Score (Lib)	Cpd	Name	Hit Count	CAS ID	Score (DB)	Relative Reference Mass difference
TRUE	Cpd 193: Naringin; C27 H32 O14; 7.768	580.182	7.768	6976074	91.46	579.175	Find by Auto MS/MS	DBSearch-LibSearch	3	ECD-neg.d		C27 H32 O14	579.175	94.62	193	Naringin	2	10236-47-2	88.31	4.21
TRUE	Cpd 190: 2''-O-Rhamnosylvitexin; C27 H30 O14; 7.682	578.167	7.682	4789471	82.78	579.175	Find by Auto MS/MS	DBSearch-LibSearch	3	ECD-neg.d		C27 H30 O14	577.159	87.67	190	2''-O-Rhamnosylvitexin	5	64820-99-1	77.89	5.88
TRUE	Cpd 177: Liquiritin apioside; C26 H30 O13; 7.283	550.17	7.283	2916038	95.06	549.163	Find by Auto MS/MS	DBSearch-LibSearch	3	ECD-neg.d		C26 H30 O13	549.163	93.99	177	Liquiritin apioside	6	74639-14-8	96.14	2.61
TRUE	Cpd 180: Wushanicaritin; C21 H22 O7; 7.397	372.122	7.397	2015651	97.73	255.067	Find by Auto MS/MS	DBSearch	3	ECD-neg.d		C21 H22 O7	417.12		180	Wushanicaritin	9	521-45-9	97.73	2.2
TRUE	Cpd 216: Wushanicaritin; C21 H22 O7; 8.368	372.121	8.368	965482	99.79	255.066	Find by Auto MS/MS	DBSearch	3	ECD-neg.d		C21 H22 O7	417.119		216	Wushanicaritin	9	521-45-9	99.79	-0.03
TRUE	Cpd 272: Tetrahydrocurcumin; C21 H24 O6; 9.883	372.158	9.883	926393	97.85	371.151	Find by Auto MS/MS	DBSearch	3	ECD-neg.d		C21 H24 O6	371.151		272	Tetrahydrocurcumin	4	36062-04-1	97.85	2.01
TRUE	Cpd 253: Xanthotoxol; C11 H6 O4; 9.340	202.027	9.34	869025	99.59	201.019	Find by Auto MS/MS	DBSearch	3	ECD-neg.d		C11 H6 O4	201.019		253	Xanthotoxol	2	2009-24-7	99.59	0.81
TRUE	Cpd 284: Peujaponisin; C24 H28 O7; 10.225	428.185	10.225	804809	56.96	487.198	Find by Auto MS/MS	DBSearch	3	ECD-neg.d		C24 H28 O7	487.197		284	Peujaponisin	2	146428-59-3	56.96	3.91
TRUE	Cpd 233: Pectolinarin; C29 H34 O15; 8.768	622.191	8.768	799865	95.38	621.184	Find by Auto MS/MS	DBSearch	3	ECD-neg.d		C29 H34 O15	621.184		233	Pectolinarin	1	28978-02-1	95.38	2.6
TRUE	Cpd 207: Isoliquiritin apioside; C26 H30 O13; 8.139	550.169	8.139	649965	96.24	549.162	Find by Auto MS/MS	DBSearch-LibSearch	3	ECD-neg.d		C26 H30 O13	549.162	95.81	207	Isoliquiritin apioside	3	120926-46-7	96.68	0.24
TRUE	Cpd 149: Vicenin II; C27 H30 O15; 6.482	594.158	6.482	621272	98.86	593.151	Find by Auto MS/MS	DBSearch-LibSearch	3	ECD-neg.d		C27 H30 O15	593.151	98.91	149	Vicenin II	9	23666-13-9	98.81	-0.44
TRUE	Cpd 203: Engeletin; C21 H22 O10; 8.025	434.122	8.025	578581	99.36	271.061	Find by Auto MS/MS	DBSearch	3	ECD-neg.d		C21 H22 O10	433.114		203	Engeletin	6	572-31-6	99.36	0.76
TRUE	Cpd 318: Limonin; C26 H30 O8; 11.195	470.197	11.195	510550	48.59	469.188	Find by Auto MS/MS	DBSearch	3	ECD-neg.d		C26 H30 O8	469.188		318	Limonin	5	1180-71-8	48.59	5.91
TRUE	Cpd 243: Pinocembrin; C15 H12 O4; 9.054	256.074	9.054	485620	99.73	119.05	Find by Auto MS/MS	DBSearch	3	ECD-neg.d		C15 H12 O4	255.066		243	Pinocembrin	3	480-39-7	99.73	0.8
TRUE	Cpd 208: Pectolinarin; C29 H34 O15; 8.187	622.19	8.187	472434	98.98	621.183	Find by Auto MS/MS	DBSearch	3	ECD-neg.d		C29 H34 O15	621.183		208	Pectolinarin	1	28978-02-1	98.98	0.53
TRUE	Cpd 18: Sucrose; C12 H22 O11; 1.808	342.116	1.808	452003	98.69	341.109	Find by Auto MS/MS	DBSearch	3	ECD-neg.d		C12 H22 O11	341.109		18	Sucrose	3	57-50-1	98.69	0.4
TRUE	Cpd 223: Daidzin; C21 H20 O9; 8.540	416.111	8.54	363416	99.12	267.066	Find by Auto MS/MS	DBSearch	3	ECD-neg.d		C21 H20 O9	475.125		223	Daidzin	6	552-66-9	99.12	0.49
TRUE	Cpd 169: 5,7-dihydroxy-2-(4-hydroxyphenyl)-6-[(2S,3S,4R,5R,6R) -3,4,5-trihydroxy -6-(hydroxymethyl)oxan-2-yl] -8-[(2S,3S,4R,5S,6S)-3,4,5-trihydroxy-6-me thyl-oxan-2-yl]chromen-4-one; C27 H30 O14; 7.054	578.167	7.054	278385	68.12	577.156	Find by Auto MS/MS	DBSearch-LibSearch	3	ECD-neg.d		C27 H30 O14	577.156	90.01	169	5,7-dihydroxy-2-(4-hydroxyphenyl)-6-[(2S,3S,4R,5R,6R) -3,4,5-trihydroxy -6-(hydroxymethyl)oxan-2-yl] -8-[(2S,3S,4R,5S,6S)-3,4,5-trihydroxy-6-me thyl-oxan-2-yl]chromen-4-one	5	40581-17-7	46.24	5.85
TRUE	Cpd 236: Neohesperidin; C28 H34 O15; 8.883	610.189	8.883	244276	95.51	563.176	Find by Auto MS/MS	DBSearch	3	ECD-neg.d		C28 H34 O15	609.181		236	Neohesperidin	5	13241-33-3	95.51	-1.74
TRUE	Cpd 179: Isovitexin; C21 H20 O10; 7.352	432.107	7.352	241158	84.66	431.1	Find by Auto MS/MS	DBSearch-LibSearch	3	ECD-neg.d		C21 H20 O10	431.1	91.92	179	Isovitexin	11	29702-25-8	77.41	2.77
TRUE	Cpd 176: (2R)-and (2S)-naringenin-7-O-β-D-gentiobioside; C27 H32 O15; 7.232	596.176	7.232	235256	64	595.168	Find by Auto MS/MS	DBSearch-LibSearch	3	ECD-neg.d		C27 H32 O15	595.168	74.54	176	(2R)-and (2S)-naringenin-7-O-β-D-gentiobioside	5		53.46	2.78
TRUE	Cpd 210: Ligustroflavone; C33 H40 O18; 8.209	724.222	8.209	204761	98.59	723.214	Find by Auto MS/MS	DBSearch	3	ECD-neg.d		C33 H40 O18	723.215		210	Ligustroflavone	1	260413-62-5	98.59	1
TRUE	Cpd 204: Peujaponisin; C24 H28 O7; 8.066	428.183	8.066	182868	97.83	487.197	Find by Auto MS/MS	DBSearch	3	ECD-neg.d		C24 H28 O7	487.198		204	Peujaponisin	2	146428-59-3	97.83	0.08
TRUE	Cpd 343: 6-Gingerol; C17 H26 O4; 12.264	294.183	12.264	180120	99.25	221.155	Find by Auto MS/MS	DBSearch	3	ECD-neg.d		C17 H26 O4	293.176		343	6-Gingerol	2	23513-14-6	99.25	0.56
TRUE	Cpd 153: (2R)-and (2S)-naringenin-7-O-β-D-gentiobioside; C27 H32 O15; 6.610	596.173	6.61	172629	61.1	595.166	Find by Auto MS/MS	DBSearch-LibSearch	3	ECD-neg.d		C27 H32 O15	595.166	75.4	153	(2R)-and (2S)-naringenin-7-O-β-D-gentiobioside	5		46.79	-1.18
TRUE	Cpd 182: Pinocembrin; C15 H12 O4; 7.466	256.073	7.466	162544	99.43	119.05	Find by Auto MS/MS	DBSearch	3	ECD-neg.d		C15 H12 O4	255.066		182	Pinocembrin	3	480-39-7	99.43	-1.12
TRUE	Cpd 137: p-hydroxylphenylpropanol; C9 H10 O3; 6.197	166.064	6.197	161231	91.34	165.056	Find by Auto MS/MS	DBSearch-LibSearch	3	ECD-neg.d		C9 H10 O3	165.056	96.67	137	p-hydroxylphenylpropanol	5	501-97-3	86.02	3.18
TRUE	Cpd 170: Apioside; C26 H28 O14; 7.095	564.149	7.095	160087	63.57	563.14	Find by Auto MS/MS	DBSearch	3	ECD-neg.d		C26 H28 O14	563.14		170	Apioside	5	26544-34-3	63.57	1.35
TRUE	Cpd 172: Rosarin; C20 H28 O10; 7.137	428.169	7.137	158766	95.11	265.109	Find by Auto MS/MS	DBSearch	3	ECD-neg.d		C20 H28 O10	427.161		172	Rosarin	1	84954-93-8	95.11	1.56
TRUE	Cpd 206: Hispidulin; C16 H12 O6; 8.136	300.063	8.136	156010	99.66	299.056	Find by Auto MS/MS	DBSearch	3	ECD-neg.d		C16 H12 O6	299.056		206	Hispidulin	13	1447-88-7	99.66	-0.56
TRUE	Cpd 199: Umbelliferone; C9 H6 O3; 7.911	162.032	7.911	155292	88.69	161.025	Find by Auto MS/MS	DBSearch-LibSearch	3	ECD-neg.d		C9 H6 O3	161.025	90.43	199	Umbelliferone	1	93-35-6	86.96	1.2
TRUE	Cpd 159: Troxerutin; C33 H42 O19; 6.753	742.232	6.753	145843	97.88	741.225	Find by Auto MS/MS	DBSearch	3	ECD-neg.d		C33 H42 O19	787.231		159	Troxerutin	3	7085-55-4	97.88	0.61
TRUE	Cpd 158: Troxerutin; C33 H42 O19; 6.711	742.231	6.711	143457	96.43	579.171	Find by Auto MS/MS	DBSearch	3	ECD-neg.d		C33 H42 O19	741.224		158	Troxerutin	2	7085-55-4	96.43	-0.75
TRUE	Cpd 181: Engeletin; C21 H22 O10; 7.422	434.122	7.422	141472	97.16	271.062	Find by Auto MS/MS	DBSearch	3	ECD-neg.d		C21 H22 O10	433.115		181	Engeletin	6	572-31-6	97.16	1.17
TRUE	Cpd 29: Uridine; C9 H12 N2 O6; 2.163	244.07	2.163	125439	95.14	110.025	Find by Auto MS/MS	DBSearch-LibSearch	3	ECD-neg.d		C9 H12 N2 O6	243.063	92.28	29	Uridine	1	58-96-8	98	1.81
TRUE	Cpd 188: Licoagroside D; C22 H24 O10; 7.632	448.138	7.632	121658	95.95	125.025	Find by Auto MS/MS	DBSearch	3	ECD-neg.d		C22 H24 O10	493.136		188	Licoagroside D	3		95.95	1.74
TRUE	Cpd 235: Sappanchalcone; C16 H14 O5; 8.845	286.084	8.845	111659	98.31	285.077	Find by Auto MS/MS	DBSearch	3	ECD-neg.d		C16 H14 O5	285.077		235	Sappanchalcone	6	94344-54-4	98.31	-0.02
TRUE	Cpd 218: Lobetyolin; C20 H28 O8; 8.410	396.178	8.41	109266	98.04	279.124	Find by Auto MS/MS	DBSearch	3	ECD-neg.d		C20 H28 O8	441.177		218	Lobetyolin	1	129277-38-9	98.04	0.04
TRUE	Cpd 300: Formononetin; C16 H12 O4; 10.682	268.074	10.682	109045	95.72	252.043	Find by Auto MS/MS	DBSearch-LibSearch	3	ECD-neg.d		C16 H12 O4	267.067	95.85	300	Formononetin	2	485-72-3	95.59	0.82
TRUE	Cpd 20: D-(-)-Quinic acid; C7 H12 O6; 1.872	192.063	1.872	107815	97.69	191.056	Find by Auto MS/MS	DBSearch-LibSearch	3	ECD-neg.d		C7 H12 O6	191.056	95.41	20	D-(-)-Quinic acid	1	36413-60-2	99.96	-0.38
TRUE	Cpd 161: Apioside; C26 H28 O14; 6.810	564.15	6.81	106576	79.78	563.143	Find by Auto MS/MS	DBSearch-LibSearch	3	ECD-neg.d		C26 H28 O14	563.142	100	161	Apioside	5	26544-34-3	59.56	4.58
TRUE	Cpd 186: Troxerutin; C33 H42 O19; 7.609	742.23	7.609	105175	92.79	741.223	Find by Auto MS/MS	DBSearch	3	ECD-neg.d		C33 H42 O19	741.223		186	Troxerutin	2	7085-55-4	92.79	-2.3
TRUE	Cpd 142: Praeroside II; C20 H24 O10; 6.330	424.137	6.33	104816	99.11	161.024	Find by Auto MS/MS	DBSearch	3	ECD-neg.d		C20 H24 O10	469.135		142	Praeroside II	4	86940-46-7	99.11	0.21
TRUE	Cpd 259: Carnosol; C20 H26 O4; 9.524	330.187	9.524	104760	70.4	375.185	Find by Auto MS/MS	DBSearch	3	ECD-neg.d		C20 H26 O4	375.185		259	Carnosol	1	5957-80-2	70.4	10.19
TRUE	Cpd 120: Asperuloside; C18 H22 O11; 5.747	414.117	5.747	104473	95.82	413.109	Find by Auto MS/MS	DBSearch	3	ECD-neg.d		C18 H22 O11	413.11		120	Asperuloside	7	14259-45-1	95.82	1.44
TRUE	Cpd 221: Naringin; C27 H32 O14; 8.502	580.179	8.502	103825	69.23	579.172	Find by Auto MS/MS	DBSearch-LibSearch	3	ECD-neg.d		C27 H32 O14	579.172	91.15	221	Naringin	2	10236-47-2	47.31	-0.73
TRUE	Cpd 129: Aesculin; C15 H16 O9; 5.982	340.079	5.982	94768	92.63	177.019	Find by Auto MS/MS	DBSearch-LibSearch	3	ECD-neg.d		C15 H16 O9	339.072	87.12	129	Aesculin	1	531-75-9	98.14	-0.79
TRUE	Cpd 200: 8-Methylretusin-7-O-glucopyranoside; C23 H24 O10; 7.965	460.137	7.965	88935	99.6	255.066	Find by Auto MS/MS	DBSearch	3	ECD-neg.d		C23 H24 O10	459.13		200	8-Methylretusin-7-O-glucopyranoside	3	68862-13-5	99.6	0.4
TRUE	Cpd 269: Pinobanksin; C15 H12 O5; 9.826	272.069	9.826	87562	99.1	271.062	Find by Auto MS/MS	DBSearch	3	ECD-neg.d		C15 H12 O5	271.061		269	Pinobanksin	3	548-82-3	99.1	0.68
TRUE	Cpd 215: Eucommiol; C9 H16 O4; 8.352	188.105	8.352	84977	99.54	125.097	Find by Auto MS/MS	DBSearch	3	ECD-neg.d		C9 H16 O4	187.097		215	Eucommiol	1	55930-44-4	99.54	-0.4
TRUE	Cpd 165: Artemisinin; C15 H22 O5; 6.911	282.146	6.911	84478	98.78	281.139	Find by Auto MS/MS	DBSearch	3	ECD-neg.d		C15 H22 O5	281.139		165	Artemisinin	1	63968-64-9	98.78	-1.79
TRUE	Cpd 132: N-Methylcytisine; C12 H16 N2 O; 6.096	204.127	6.096	83124	98.71	263.14	Find by Auto MS/MS	DBSearch	3	ECD-neg.d		C12 H16 N2 O	263.14		132	N-Methylcytisine	1	486-86-2	98.71	1.99
TRUE	Cpd 250: (+)-Nortrachelogenin; C20 H22 O7; 9.267	374.137	9.267	80835	96.07	257.082	Find by Auto MS/MS	DBSearch	3	ECD-neg.d		C20 H22 O7	419.135		250	(+)-Nortrachelogenin	3	61521-74-2	96.07	0.19
TRUE	Cpd 251: Juglanin; C20 H18 O10; 9.309	418.09	9.309	79561	99.82	257.082	Find by Auto MS/MS	DBSearch	3	ECD-neg.d		C20 H18 O10	417.083		251	Juglanin	4	5041-67-8	99.82	-0.22
TRUE	Cpd 133: Taxifolin; C15 H12 O7; 6.102	304.059	6.102	78225	92.43	363.073	Find by Auto MS/MS	DBSearch	3	ECD-neg.d		C15 H12 O7	363.073		133	Taxifolin	1	480-18-2	92.43	1.59
TRUE	Cpd 150: (Z)-p-Coumaric acid 4-O-β-D-glucopyranside; C15 H18 O8; 6.524	326.1	6.524	76181	99.1	371.098	Find by Auto MS/MS	DBSearch	3	ECD-neg.d		C15 H18 O8	371.098		150	(Z)-p-Coumaric acid 4-O-β-D-glucopyranside	2	117405-48-8	99.1	-1.22
TRUE	Cpd 31: Maltol; C6 H6 O3; 2.258	126.032	2.258	75313	87.57	125.024	Find by Auto MS/MS	DBSearch	3	ECD-neg.d		C6 H6 O3	125.025		31	Maltol	2	118-71-8	87.57	1.38
TRUE	Cpd 282: Glycyrrhizic acid; C42 H62 O16; 10.168	822.405	10.168	73743	93.4	821.398	Find by Auto MS/MS	DBSearch-LibSearch	3	ECD-neg.d		C42 H62 O16	821.398	88.16	282	Glycyrrhizic acid	1	1405-86-3	98.64	1.06
TRUE	Cpd 147: Fabiatrin; C21 H26 O13; 6.467	486.137	6.467	70818	97.62	177.019	Find by Auto MS/MS	DBSearch	3	ECD-neg.d		C21 H26 O13	531.135		147	Fabiatrin	1	18309-73-4	97.62	0.2
TRUE	Cpd 202: Pinobanksin; C15 H12 O5; 8.009	272.069	8.009	69881	98.43	271.061	Find by Auto MS/MS	DBSearch	3	ECD-neg.d		C15 H12 O5	271.062		202	Pinobanksin	3	548-82-3	98.43	0.94
TRUE	Cpd 173: Epicatechin gallate; C22 H18 O10; 7.140	442.09	7.14	69560	98.22	201.019	Find by Auto MS/MS	DBSearch	3	ECD-neg.d		C22 H18 O10	501.104		173	Epicatechin gallate	2	1257-08-5	98.22	0.1
TRUE	Cpd 166: 3'-Methoxyapigenin; C16 H12 O6; 6.966	300.063	6.966	65465	97.29	345.061	Find by Auto MS/MS	DBSearch	3	ECD-neg.d		C16 H12 O6	345.061		166	3'-Methoxyapigenin	10	491-71-4	97.29	-2.49
TRUE	Cpd 138: p-Coumaric acid; C9 H8 O3; 6.239	164.047	6.239	64111	97.03	165.056	Find by Auto MS/MS	DBSearch	3	ECD-neg.d		C9 H8 O3	209.046		138	p-Coumaric acid	2	501-98-4	97.03	-0.65
TRUE	Cpd 260: Trachelogenin; C21 H24 O7; 9.530	388.152	9.53	61651	99.66	201.02	Find by Auto MS/MS	DBSearch	3	ECD-neg.d		C21 H24 O7	433.15		260	Trachelogenin	3	34209-69-3	99.66	-0.14
TRUE	Cpd 224: Tectochrysin; C16 H12 O4; 8.581	268.074	8.581	55287	99.29	267.066	Find by Auto MS/MS	DBSearch	3	ECD-neg.d		C16 H12 O4	267.066		224	Tectochrysin	2	520-28-5	99.29	0.21
TRUE	Cpd 109: Protocatechuic acid; C7 H6 O4; 5.456	154.027	5.456	53615	98.84	109.03	Find by Auto MS/MS	DBSearch-LibSearch	3	ECD-neg.d		C7 H6 O4	153.02	99.54	109	Protocatechuic acid	2	99-50-3	98.14	3.4
TRUE	Cpd 219: 3-Methoxycoumestrol; C16 H10 O6; 8.454	298.048	8.454	52615	97.73	297.041	Find by Auto MS/MS	DBSearch	3	ECD-neg.d		C16 H10 O6	297.041		219	3-Methoxycoumestrol	1	13360-66-2	97.73	0.49
TRUE	Cpd 104: Psoralenoside; C17 H18 O9; 5.297	366.095	5.297	49760	93	367.161	Find by Auto MS/MS	DBSearch	3	ECD-neg.d		C17 H18 O9	411.094		104	Psoralenoside	2	905954-17-8	93	0.52
TRUE	Cpd 387: Auraptene; C19 H22 O3; 15.509	298.16	15.509	48534	66.08	297.153	Find by Auto MS/MS	DBSearch	3	ECD-neg.d		C19 H22 O3	297.153		387	Auraptene	1	495-02-3	66.08	9.86
TRUE	Cpd 187: Epicatechin gallate; C22 H18 O10; 7.622	442.089	7.622	46323	97.13	201.019	Find by Auto MS/MS	DBSearch	3	ECD-neg.d		C22 H18 O10	501.103		187	Epicatechin gallate	2	1257-08-5	97.13	-1.9
TRUE	Cpd 240: 3-Hydroxy urolithin; C13 H8 O3; 8.994	212.048	8.994	46131	96.79	257.046	Find by Auto MS/MS	DBSearch	3	ECD-neg.d		C13 H8 O3	257.046		240	3-Hydroxy urolithin	1	1139-83-9	96.79	1.18
TRUE	Cpd 40: Asperulosidic acid; C18 H24 O12; 2.493	432.127	2.493	45325	56.81	431.12	Find by Auto MS/MS	DBSearch	3	ECD-neg.d		C18 H24 O12	431.12		40	Asperulosidic acid	1	25368-11-0	56.81	1.18
TRUE	Cpd 293: Limonin; C26 H30 O8; 10.568	470.194	10.568	45167	84.04	469.186	Find by Auto MS/MS	DBSearch-LibSearch	3	ECD-neg.d		C26 H30 O8	515.191	89.04	293	Limonin	1	1180-71-8	79.04	-0.58
TRUE	Cpd 198: Yadanziolide A; C20 H26 O10; 7.908	426.153	7.908	44462	98.76	407.135	Find by Auto MS/MS	DBSearch	3	ECD-neg.d		C20 H26 O10	485.166		198	Yadanziolide A	1	95258-14-3	98.76	0.05
TRUE	Cpd 76: (Z)-p-Coumaric acid 4-O-β-D-glucopyranside; C15 H18 O8; 4.086	326.1	4.086	44197	97.66	179.035	Find by Auto MS/MS	DBSearch	3	ECD-neg.d		C15 H18 O8	371.098		76	(Z)-p-Coumaric acid 4-O-β-D-glucopyranside	2	117405-48-8	97.66	-1.42
TRUE	Cpd 252: Ingenol; C20 H28 O5; 9.324	348.197	9.324	42863	80.64	393.195	Find by Auto MS/MS	DBSearch	3	ECD-neg.d		C20 H28 O5	393.195		252	Ingenol	1	30220-46-3	80.64	8.1
TRUE	Cpd 131: Verbenalin; C17 H24 O10; 6.026	388.137	6.026	39762	98.68	179.072	Find by Auto MS/MS	DBSearch	3	ECD-neg.d		C17 H24 O10	387.13		131	Verbenalin	3	548-37-8	98.68	-0.1
TRUE	Cpd 39: Guanosine; C10 H13 N5 O5; 2.493	283.092	2.493	39127	96.69	150.042	Find by Auto MS/MS	DBSearch-LibSearch	3	ECD-neg.d		C10 H13 N5 O5	282.085	96.75	39	Guanosine	2	118-00-3	96.64	1.5
TRUE	Cpd 307: Limonin; C26 H30 O8; 10.910	470.196	10.91	39025	57.91	469.186	Find by Auto MS/MS	DBSearch	3	ECD-neg.d		C26 H30 O8	515.192		307	Limonin	1	1180-71-8	57.91	3.25
TRUE	Cpd 53: Asperulosidic acid; C18 H24 O12; 3.029	432.126	3.029	39021	71.7	431.119	Find by Auto MS/MS	DBSearch	3	ECD-neg.d		C18 H24 O12	431.119		53	Asperulosidic acid	1	25368-11-0	71.7	-1.21
TRUE	Cpd 268: Pregomisin; C22 H30 O6; 9.794	390.208	9.794	38073	74.97	449.222	Find by Auto MS/MS	DBSearch	3	ECD-neg.d		C22 H30 O6	449.221		268	Pregomisin	1	66280-26-0	74.97	8.57
TRUE	Cpd 22: Inositol; C6 H12 O6; 1.922	180.063	1.922	36699	99.85	179.056	Find by Auto MS/MS	DBSearch	3	ECD-neg.d		C6 H12 O6	179.056		22	Inositol	7	87-89-8	99.85	-0.72
TRUE	Cpd 146: Tracheloside; C27 H34 O12; 6.422	550.205	6.422	36525	94.76	209.046	Find by Auto MS/MS	DBSearch	3	ECD-neg.d		C27 H34 O12	609.219		146	Tracheloside	1	33464-71-0	94.76	0.11
TRUE	Cpd 295: Pterosin G; C14 H18 O3; 10.593	234.125	10.593	35158	89.38	279.123	Find by Auto MS/MS	DBSearch	3	ECD-neg.d		C14 H18 O3	279.123		295	Pterosin G	1	35964-50-2	89.38	-1.93
TRUE	Cpd 58: Bergenin; C14 H16 O9; 3.292	328.08	3.292	35039	93.68	387.094	Find by Auto MS/MS	DBSearch	3	ECD-neg.d		C14 H16 O9	387.093		58	Bergenin	1	477-90-7	93.68	0.54
TRUE	Cpd 189: Hesperetin 7-O-glucoside; C22 H24 O11; 7.679	464.134	7.679	34712	87.06	125.024	Find by Auto MS/MS	DBSearch	3	ECD-neg.d		C22 H24 O11	463.127		189	Hesperetin 7-O-glucoside	4	31712-49-9	87.06	5.43
TRUE	Cpd 19: Maltose; C12 H22 O11; 1.856	342.116	1.856	33772	97.2	341.108	Find by Auto MS/MS	DBSearch	3	ECD-neg.d		C12 H22 O11	387.114		19	Maltose	2	69-79-4	97.2	-1.48
TRUE	Cpd 100: Asperuloside; C18 H22 O11; 5.126	414.115	5.126	33424	95.98	125.024	Find by Auto MS/MS	DBSearch	3	ECD-neg.d		C18 H22 O11	413.108		100	Asperuloside	7	14259-45-1	95.98	-1.91
TRUE	Cpd 312: Licochalcone D; C21 H22 O5; 11.037	354.147	11.037	30593	94.66	413.161	Find by Auto MS/MS	DBSearch	3	ECD-neg.d		C21 H22 O5	413.162		312	Licochalcone D	2	144506-15-0	94.66	2.3
TRUE	Cpd 121: Regaloside C; C18 H24 O11; 5.795	416.132	5.795	30426	98.62	121.029	Find by Auto MS/MS	DBSearch	3	ECD-neg.d		C18 H24 O11	415.125		121	Regaloside C	2	117591-85-2	98.62	0.12
TRUE	Cpd 353: Nardosinone; C15 H22 O3; 12.765	250.157	12.765	30194	85.6	309.172	Find by Auto MS/MS	DBSearch	3	ECD-neg.d		C15 H22 O3	309.171		353	Nardosinone	1	23720-80-1	85.6	1.38
TRUE	Cpd 429: Nardosinone; C15 H22 O3; 19.395	250.157	19.395	28031	98.25	249.15	Find by Auto MS/MS	DBSearch	3	ECD-neg.d		C15 H22 O3	249.15		429	Nardosinone	1	23720-80-1	98.25	0.34
TRUE	Cpd 128: Daphnetin; C9 H6 O4; 5.966	178.027	5.966	27665	99.75	177.019	Find by Auto MS/MS	DBSearch	3	ECD-neg.d		C9 H6 O4	177.019		128	Daphnetin	2	486-35-1	99.75	0.22
TRUE	Cpd 154: Epigallocatechin; C15 H14 O7; 6.638	306.076	6.638	26811	62.48	305.07	Find by Auto MS/MS	DBSearch	3	ECD-neg.d		C15 H14 O7	305.07		154	Epigallocatechin	4	970-74-1	62.48	7.95
TRUE	Cpd 64: Cornuside; C24 H30 O14; 3.521	542.163	3.521	26105	94.38	407.099	Find by Auto MS/MS	DBSearch	3	ECD-neg.d		C24 H30 O14	587.162		64	Cornuside	1	131189-57-6	94.38	-0.26
TRUE	Cpd 297: Tetrahydrocurcumin; C21 H24 O6; 10.638	372.158	10.638	25682	98.72	371.15	Find by Auto MS/MS	DBSearch	3	ECD-neg.d		C21 H24 O6	371.15		297	Tetrahydrocurcumin	4	36062-04-1	98.72	0.54
TRUE	Cpd 281: Biochanin A; C16 H12 O5; 10.165	284.069	10.165	24993	99.47	283.061	Find by Auto MS/MS	DBSearch-LibSearch	3	ECD-neg.d		C16 H12 O5	283.061	100	281	Biochanin A	12	491-80-5	98.94	0.69
TRUE	Cpd 278: (-)-Fenchone; C10 H16 O; 10.067	152.121	10.067	24877	96.07	211.134	Find by Auto MS/MS	DBSearch	3	ECD-neg.d		C10 H16 O	211.135		278	(-)-Fenchone	2	7787-20-4	96.07	4.07
TRUE	Cpd 155: Coniferin; C16 H22 O8; 6.651	342.131	6.651	24473	94.53	401.145	Find by Auto MS/MS	DBSearch	3	ECD-neg.d		C16 H22 O8	401.145		155	Coniferin	1	124151-33-3	94.53	-1.78
TRUE	Cpd 267: Secoisolariciresinol; C20 H26 O6; 9.737	362.175	9.737	23772	80.84	407.173	Find by Auto MS/MS	DBSearch	3	ECD-neg.d		C20 H26 O6	407.174		267	Secoisolariciresinol	1	29388-59-8	80.84	6.72
TRUE	Cpd 227: 3′,4′-Dihydroxyflavone; C15 H10 O4; 8.638	254.058	8.638	23681	97.21	253.05	Find by Auto MS/MS	DBSearch-LibSearch	3	ECD-neg.d		C15 H10 O4	253.051	100	227	3′,4′-Dihydroxyflavone	5	4143-64-0	94.42	0.96
TRUE	Cpd 117: Asperulosidic acid; C18 H24 O12; 5.681	432.126	5.681	23565	66.04	431.118	Find by Auto MS/MS	DBSearch	3	ECD-neg.d		C18 H24 O12	431.119		117	Asperulosidic acid	1	25368-11-0	66.04	-1.81
TRUE	Cpd 32: Leonuriside A; C14 H20 O9; 2.258	332.111	2.258	23544	95.5	125.025	Find by Auto MS/MS	DBSearch	3	ECD-neg.d		C14 H20 O9	377.109		32	Leonuriside A	1	121748-12-7	95.5	0.65
TRUE	Cpd 192: Kaempferol-3-O-glucorhamnoside; C27 H30 O15; 7.736	594.16	7.736	22843	94.06	593.151	Find by Auto MS/MS	DBSearch	3	ECD-neg.d		C27 H30 O15	593.153		192	Kaempferol-3-O-glucorhamnoside	9	40437-72-7	94.06	2.22
TRUE	Cpd 113: Catechol; C6 H6 O2; 5.570	110.037	5.57	22180	97.32	109.029	Find by Auto MS/MS	DBSearch-LibSearch	3	ECD-neg.d		C6 H6 O2	109.029	98.72	113	Catechol	1	120-80-9	95.92	0.19
TRUE	Cpd 289: Picfeltarraenin IA; C41 H62 O13; 10.352	762.42	10.352	21831	93.99	807.417	Find by Auto MS/MS	DBSearch	3	ECD-neg.d		C41 H62 O13	807.417		289	Picfeltarraenin IA	1	97230-47-2	93.99	1.01
TRUE	Cpd 265: Pterosin G; C14 H18 O3; 9.667	234.126	9.667	20987	94.05	279.125	Find by Auto MS/MS	DBSearch	3	ECD-neg.d		C14 H18 O3	279.124		265	Pterosin G	1	35964-50-2	94.05	0.5
TRUE	Cpd 458: Momordicoside A; C42 H72 O15; 23.280	816.481	23.28	20266	58.71	116.929	Find by Auto MS/MS	DBSearch	3	ECD-neg.d		C42 H72 O15	875.495		458	Momordicoside A	1	75801-95-5	58.71	-7.21
TRUE	Cpd 123: 3,4-Dimethoxybenzoic acid; C9 H10 O4; 5.852	182.058	5.852	20139	97.12	137.061	Find by Auto MS/MS	DBSearch	3	ECD-neg.d		C9 H10 O4	181.05		123	3,4-Dimethoxybenzoic acid	6	1993-07-02	97.12	-0.91
TRUE	Cpd 37: Adenine; C5 H5 N5; 2.401	135.054	2.401	20076	78.13	134.047	Find by Auto MS/MS	DBSearch	3	ECD-neg.d		C5 H5 N5	134.047		37	Adenine	3	73-24-5	78.13	-1.09
TRUE	Cpd 330: Sclareolide; C16 H26 O2; 11.636	250.193	11.636	19804	98.34	309.207	Find by Auto MS/MS	DBSearch	3	ECD-neg.d		C16 H26 O2	309.207		330	Sclareolide	1	564-20-5	98.34	-1.16
TRUE	Cpd 309: Columbianetin; C14 H14 O4; 10.967	246.09	10.967	19676	99.37	201.092	Find by Auto MS/MS	DBSearch	3	ECD-neg.d		C14 H14 O4	245.082		309	Columbianetin	5	3804-70-4	99.37	1.47
TRUE	Cpd 285: Dihydromethysticin; C15 H16 O5; 10.251	276.1	10.251	19668	97.96	275.092	Find by Auto MS/MS	DBSearch	3	ECD-neg.d		C15 H16 O5	275.092		285	Dihydromethysticin	5	19902-91-1	97.96	-0.4
TRUE	Cpd 351: Glycyrrhetic acid 3-O-mono-b-D-glucuronide; C36 H54 O10; 12.679	646.371	12.679	19596	85.28	646.368	Find by Auto MS/MS	DBSearch	3	ECD-neg.d		C36 H54 O10	645.364		351	Glycyrrhetic acid 3-O-mono-b-D-glucuronide	1	34096-83-8	85.28	-1.25
TRUE	Cpd 365: 6-Gingerol; C17 H26 O4; 13.686	294.183	13.686	18798	94.99	193.16	Find by Auto MS/MS	DBSearch	3	ECD-neg.d		C17 H26 O4	293.176		365	6-Gingerol	2	23513-14-6	94.99	-0.17
TRUE	Cpd 331: Neocnidilide; C12 H18 O2; 11.643	194.131	11.643	18075	97.64	209.155	Find by Auto MS/MS	DBSearch	3	ECD-neg.d		C12 H18 O2	253.144		331	Neocnidilide	1	4567-33-3	97.64	-0.25
TRUE	Cpd 290: Erianin; C18 H22 O5; 10.397	318.147	10.397	17694	89.38	377.183	Find by Auto MS/MS	DBSearch	3	ECD-neg.d		C18 H22 O5	377.161		290	Erianin	1	95041-90-0	89.38	2.33
TRUE	Cpd 152: Syringin; C17 H24 O9; 6.581	372.141	6.581	17293	85.22	417.141	Find by Auto MS/MS	DBSearch	3	ECD-neg.d		C17 H24 O9	417.139		152	Syringin	1	118-34-3	85.22	-1.71
TRUE	Cpd 163: Methyl 2-(methylamino)benzoate; C9 H11 N O2; 6.880	165.078	6.88	17160	98.15	124.04	Find by Auto MS/MS	DBSearch	3	ECD-neg.d		C9 H11 N O2	210.077		163	Methyl 2-(methylamino)benzoate	2	85-91-6	98.15	-3.33
TRUE	Cpd 378: Pterosin G; C14 H18 O3; 14.451	234.125	14.451	17150	94.2	279.123	Find by Auto MS/MS	DBSearch	3	ECD-neg.d		C14 H18 O3	279.124		378	Pterosin G	1	35964-50-2	94.2	-0.29
TRUE	Cpd 79: Methyl 2-(methylamino)benzoate; C9 H11 N O2; 4.257	165.08	4.257	16793	96.05	147.046	Find by Auto MS/MS	DBSearch	3	ECD-neg.d		C9 H11 N O2	164.072		79	Methyl 2-(methylamino)benzoate	2	85-91-6	96.05	4.2
TRUE	Cpd 354: Kushenol I; C26 H30 O7; 12.864	454.199	12.864	16036	97.4	454.194	Find by Auto MS/MS	DBSearch	3	ECD-neg.d		C26 H30 O7	499.197		354	Kushenol I	2	99119-69-4	97.4	-0.87
TRUE	Cpd 298: Sappanchalcone; C16 H14 O5; 10.638	286.084	10.638	15776	95.95	161.024	Find by Auto MS/MS	DBSearch	3	ECD-neg.d		C16 H14 O5	285.077		298	Sappanchalcone	6	94344-54-4	95.95	-0.57
TRUE	Cpd 413: Curcumol; C15 H24 O2; 18.137	236.178	18.137	15689	91.71	235.17	Find by Auto MS/MS	DBSearch	3	ECD-neg.d		C15 H24 O2	235.17		413	Curcumol	2	4871-97-0	91.71	0.32
TRUE	Cpd 357: Sclareolide; C16 H26 O2; 13.000	250.193	13	15572	81.07	309.207	Find by Auto MS/MS	DBSearch	3	ECD-neg.d		C16 H26 O2	309.207		357	Sclareolide	1	564-20-5	81.07	0.52
TRUE	Cpd 73: 5-Hydroxymethyl-2-Furaldehyde; C6 H6 O3; 3.921	126.031	3.921	15478	99.69	125.024	Find by Auto MS/MS	DBSearch	3	ECD-neg.d		C6 H6 O3	125.024		73	5-Hydroxymethyl-2-Furaldehyde	2	67-47-0	99.69	-1.51
TRUE	Cpd 135: Syringin; C17 H24 O9; 6.182	372.144	6.182	15426	90.45	165.057	Find by Auto MS/MS	DBSearch	3	ECD-neg.d		C17 H24 O9	417.142		135	Syringin	1	118-34-3	90.45	4.01
TRUE	Cpd 59: Gentiopicrin; C16 H20 O9; 3.356	356.111	3.356	15383	89.59	341.089	Find by Auto MS/MS	DBSearch	3	ECD-neg.d		C16 H20 O9	401.11		59	Gentiopicrin	1	20831-76-9	89.59	1.68
TRUE	Cpd 21: Adenine; C5 H5 N5; 1.913	135.054	1.913	15353	84.99	134.047	Find by Auto MS/MS	DBSearch	3	ECD-neg.d		C5 H5 N5	134.047		21	Adenine	3	73-24-5	84.99	0.06
TRUE	Cpd 296: Umbelliferone; C9 H6 O3; 10.625	162.032	10.625	15023	84.16	161.024	Find by Auto MS/MS	DBSearch-LibSearch	3	ECD-neg.d		C9 H6 O3	161.024	71.04	296	Umbelliferone	1	93-35-6	97.27	0.3
TRUE	Cpd 84: Isopsoralenoside; C17 H18 O9; 4.542	366.095	4.542	14393	88.33	231.029	Find by Auto MS/MS	DBSearch	3	ECD-neg.d		C17 H18 O9	411.093		84	Isopsoralenoside	2	905954-18-9	88.33	-0.16
TRUE	Cpd 97: Salicin; C13 H18 O7; 5.040	286.105	5.04	14323	98.28	153.019	Find by Auto MS/MS	DBSearch	3	ECD-neg.d		C13 H18 O7	331.103		97	Salicin	5	138-52-3	98.28	-0.84
TRUE	Cpd 82: p-Coumaric acid; C9 H8 O3; 4.470	164.047	4.47	14179	80.39	138.965	Find by Auto MS/MS	DBSearch	3	ECD-neg.d		C9 H8 O3	209.045		82	p-Coumaric acid	2	501-98-4	80.39	-1.85
TRUE	Cpd 328: 3-n-Butylphathlide; C12 H14 O2; 11.595	190.099	11.595	13840	96.35	221.119	Find by Auto MS/MS	DBSearch	3	ECD-neg.d		C12 H14 O2	249.113		328	3-n-Butylphathlide	1	6066-49-5	96.35	0
TRUE	Cpd 24: Shikimic acid; C7 H10 O5; 2.014	174.053	2.014	13805	98.64	113.025	Find by Auto MS/MS	DBSearch	3	ECD-neg.d		C7 H10 O5	233.066		24	Shikimic acid	1	138-59-0	98.64	-2.05
TRUE	Cpd 55: Geniposide; C17 H24 O10; 3.112	388.136	3.112	13552	91.55	433.135	Find by Auto MS/MS	DBSearch	3	ECD-neg.d		C17 H24 O10	433.135		55	Geniposide	5	24512-63-8	91.55	-2.08
TRUE	Cpd 156: Mandelic acid; C8 H8 O3; 6.695	152.047	6.695	13022	97.51	124.016	Find by Auto MS/MS	DBSearch	3	ECD-neg.d		C8 H8 O3	151.04		156	Mandelic acid	8	611-71-2	97.51	-0.33
TRUE	Cpd 34: L-Pyroglutamic acid; C5 H7 N O3; 2.312	129.043	2.312	12824	87.51	128.035	Find by Auto MS/MS	DBSearch	3	ECD-neg.d		C5 H7 N O3	128.036		34	L-Pyroglutamic acid	1	98-79-3	87.51	1.39
TRUE	Cpd 445: 6-Gingerol; C17 H26 O4; 20.888	294.186	20.888	12634	77.19	353.2	Find by Auto MS/MS	DBSearch	3	ECD-neg.d		C17 H26 O4	353.2		445	6-Gingerol	1	23513-14-6	77.19	8.63
TRUE	Cpd 401: Curcumenol; C15 H22 O2; 16.893	234.162	16.893	12560	98.89	233.155	Find by Auto MS/MS	DBSearch	3	ECD-neg.d		C15 H22 O2	233.155		401	Curcumenol	1	19431-84-6	98.89	0.22
TRUE	Cpd 454: 6-Gingerol; C17 H26 O4; 22.668	294.186	22.668	12452	69.88	293.179	Find by Auto MS/MS	DBSearch	3	ECD-neg.d		C17 H26 O4	293.179		454	6-Gingerol	1	23513-14-6	69.88	10.01
TRUE	Cpd 277: Rotenone; C23 H22 O6; 10.023	394.139	10.023	12286	85.05	371.15	Find by Auto MS/MS	DBSearch	3	ECD-neg.d		C23 H22 O6	439.138		277	Rotenone	1	83-79-4	85.05	-5.41
TRUE	Cpd 384: (-)-γ-Cuparenol; C15 H22 O; 15.108	218.167	15.108	12020	96.25	277.181	Find by Auto MS/MS	DBSearch	3	ECD-neg.d		C15 H22 O	277.181		384	(-)-γ-Cuparenol	3	1357469-94-3	96.25	1.63
TRUE	Cpd 364: Curcumol; C15 H24 O2; 13.607	236.178	13.607	11896	92.49	237.186	Find by Auto MS/MS	DBSearch	3	ECD-neg.d		C15 H24 O2	281.176		364	Curcumol	2	4871-97-0	92.49	0.57
TRUE	Cpd 359: Neocnidilide; C12 H18 O2; 13.292	194.13	13.292	11147	86.42	195.14	Find by Auto MS/MS	DBSearch	3	ECD-neg.d		C12 H18 O2	239.129		359	Neocnidilide	1	4567-33-3	86.42	-1.36
TRUE	Cpd 349: 7-Methylcoumarin; C10 H8 O2; 12.543	160.053	12.543	11097	94.69	219.067	Find by Auto MS/MS	DBSearch	3	ECD-neg.d		C10 H8 O2	219.067		349	7-Methylcoumarin	2	2445-83-2	94.69	2.58
TRUE	Cpd 238: 4-Hydroxybenzoic acid; C7 H6 O3; 8.924	138.032	8.924	11090	92.99	137.025	Find by Auto MS/MS	DBSearch-LibSearch	3	ECD-neg.d		C7 H6 O3	137.024	100	238	4-Hydroxybenzoic acid	4	99-67-7	85.98	0.62
TRUE	Cpd 386: Cafestol; C20 H28 O3; 15.477	316.204	15.477	11045	82.33	315.196	Find by Auto MS/MS	DBSearch	3	ECD-neg.d		C20 H28 O3	315.197		386	Cafestol	4	469-83-0	82.33	-0.45
TRUE	Cpd 125: L-Tryptophan; C11 H12 N2 O2; 5.896	204.09	5.896	11041	95.04	203.082	Find by Auto MS/MS	DBSearch-LibSearch	3	ECD-neg.d		C11 H12 N2 O2	203.083	91.37	125	L-Tryptophan	1	73-22-3	98.71	0.06
TRUE	Cpd 60: Secologanic acid; C16 H22 O10; 3.397	374.123	3.397	10885	76.95	211.061	Find by Auto MS/MS	DBSearch	3	ECD-neg.d		C16 H22 O10	373.116		60	Secologanic acid	3	60077-46-5	76.95	3.83
TRUE	Cpd 334: 8-Gingerol; C19 H30 O4; 11.779	322.215	11.779	10855	83.03	367.213	Find by Auto MS/MS	DBSearch	3	ECD-neg.d		C19 H30 O4	367.213		334	8-Gingerol	1	23513-08-8	83.03	2.66
TRUE	Cpd 91: Sesamoside; C17 H24 O12; 4.927	420.128	4.927	10851	91.85	125.024	Find by Auto MS/MS	DBSearch	3	ECD-neg.d		C17 H24 O12	419.121		91	Sesamoside	4	117479-87-5	91.85	3.58
TRUE	Cpd 51: Ethyl gallate; C9 H10 O5; 2.956	198.053	2.956	10823	87.21	179.035	Find by Auto MS/MS	DBSearch	3	ECD-neg.d		C9 H10 O5	197.046		51	Ethyl gallate	15	831-61-8	87.21	0.01
TRUE	Cpd 362: 3-n-Butylphathlide; C12 H14 O2; 13.423	190.1	13.423	10800	89.8	249.112	Find by Auto MS/MS	DBSearch	3	ECD-neg.d		C12 H14 O2	249.113		362	3-n-Butylphathlide	1	6066-49-5	89.8	2.69
TRUE	Cpd 78: Arbutin; C12 H16 O7; 4.169	272.09	4.169	9845	98.59	125.024	Find by Auto MS/MS	DBSearch	3	ECD-neg.d		C12 H16 O7	271.082		78	Arbutin	3	497-76-7	98.59	0.28
TRUE	Cpd 72: 3,4-Dimethoxybenzoic acid; C9 H10 O4; 3.826	182.058	3.826	9740	87.43	118.939	Find by Auto MS/MS	DBSearch	3	ECD-neg.d		C9 H10 O4	181.051		72	3,4-Dimethoxybenzoic acid	6	1993-07-02	87.43	0.06
TRUE	Cpd 407: Pregomisin; C22 H30 O6; 17.537	390.204	17.537	9637	74.8	389.198	Find by Auto MS/MS	DBSearch	3	ECD-neg.d		C22 H30 O6	389.197		407	Pregomisin	2	66280-26-0	74.8	0.22
TRUE	Cpd 103: Caffeic acid; C9 H8 O4; 5.282	180.042	5.282	9476	78.76	225.041	Find by Auto MS/MS	DBSearch	3	ECD-neg.d		C9 H8 O4	225.041		103	Caffeic acid	1	331-39-5	78.76	1.08
TRUE	Cpd 69: 4-Hydroxybenzoic acid; C7 H6 O3; 3.686	138.032	3.686	9398	99.69	136.948	Find by Auto MS/MS	DBSearch	3	ECD-neg.d		C7 H6 O3	137.025		69	4-Hydroxybenzoic acid	4	99-67-7	99.69	1.11
TRUE	Cpd 52: Secologanic acid; C16 H22 O10; 2.998	374.12	2.998	9058	65.26	125.024	Find by Auto MS/MS	DBSearch	3	ECD-neg.d		C16 H22 O10	373.113		52	Secologanic acid	3	60077-46-5	65.26	-2.34
TRUE	Cpd 488: Corynoxeine; C22 H26 N2 O4; 27.076	382.189	27.076	8868	66.24	441.203	Find by Auto MS/MS	DBSearch	3	ECD-neg.d		C22 H26 N2 O4	441.203		488	Corynoxeine	2	630-94-4	66.24	-1.08
TRUE	Cpd 358: 14-Deoxyandrographolide; C20 H30 O4; 13.115	334.214	13.115	8555	76.88	333.208	Find by Auto MS/MS	DBSearch	3	ECD-neg.d		C20 H30 O4	333.207		358	14-Deoxyandrographolide	3	4176-97-0	76.88	-0.21
TRUE	Cpd 375: Dibutyl phthalate; C16 H22 O4; 14.133	278.151	14.133	8549	86.95	277.143	Find by Auto MS/MS	DBSearch	3	ECD-neg.d		C16 H22 O4	277.145		375	Dibutyl phthalate	7	84-74-2	86.95	-2.23
TRUE	Cpd 47: L-Leucine; C6 H13 N O2; 2.728	131.095	2.728	8289	86.59	130.087	Find by Auto MS/MS	DBSearch	3	ECD-neg.d		C6 H13 N O2	130.087		47	L-Leucine	2	61-90-5	86.59	0.99
TRUE	Cpd 417: Steviol Hydroxydehydrostevic acid; C20 H30 O3; 18.478	318.219	18.478	7834	78.47	317.212	Find by Auto MS/MS	DBSearch	3	ECD-neg.d		C20 H30 O3	317.212		417	Steviol Hydroxydehydrostevic acid	1	471-80-7	78.47	-2.17
TRUE	Cpd 95: Griffonilide; C8 H8 O4; 4.996	168.043	4.996	7521	86.56	167.036	Find by Auto MS/MS	DBSearch	3	ECD-neg.d		C8 H8 O4	167.035		95	Griffonilide	6	61371-55-9	86.56	2.02
TRUE	Cpd 452: (-)-γ-Cuparenol; C15 H22 O; 22.252	218.168	22.252	7140	84.71	277.181	Find by Auto MS/MS	DBSearch	3	ECD-neg.d		C15 H22 O	277.182		452	(-)-γ-Cuparenol	3	1357469-94-3	84.71	4.87
TRUE	Cpd 447: Isopsoralenoside; C17 H18 O9; 21.222	366.095	21.222	7037	63.9	425.107	Find by Auto MS/MS	DBSearch	3	ECD-neg.d		C17 H18 O9	425.111		447	Isopsoralenoside	2	905954-18-9	63.9	-1.07
TRUE	Cpd 338: Kushenol I; C26 H30 O7; 11.963	454.199	11.963	7031	92.68	453.195	Find by Auto MS/MS	DBSearch	3	ECD-neg.d		C26 H30 O7	499.197		338	Kushenol I	2	99119-69-4	92.68	0.25
TRUE	Cpd 57: Maltol; C6 H6 O3; 3.242	126.032	3.242	6378	87.18	125.025	Find by Auto MS/MS	DBSearch	3	ECD-neg.d		C6 H6 O3	125.025		57	Maltol	2	118-71-8	87.18	2.38
TRUE	Cpd 346: Secoisolariciresinol; C20 H26 O6; 12.363	362.171	12.363	6335	77.14	221.155	Find by Auto MS/MS	DBSearch	3	ECD-neg.d		C20 H26 O6	361.163		346	Secoisolariciresinol	1	29388-59-8	77.14	-6.8
TRUE	Cpd 148: 4-Hydroxybenzoic acid; C7 H6 O3; 6.480	138.032	6.48	6174	93.77	137.023	Find by Auto MS/MS	DBSearch	3	ECD-neg.d		C7 H6 O3	137.024		148	4-Hydroxybenzoic acid	4	99-67-7	93.77	0.37
TRUE	Cpd 391: Gigantol; C16 H18 O4; 15.792	274.12	15.792	5808	62.89	265.147	Find by Auto MS/MS	DBSearch	3	ECD-neg.d		C16 H18 O4	333.135		391	Gigantol	1	67884-30-4	62.89	-0.11
TRUE	Cpd 92: Geniposide; C17 H24 O10; 4.939	388.138	4.939	5786	89.3	433.135	Find by Auto MS/MS	DBSearch	3	ECD-neg.d		C17 H24 O10	433.137		92	Geniposide	5	24512-63-8	89.3	2.86
TRUE	Cpd 368: Erianin; C18 H22 O5; 13.848	318.147	13.848	4864	88.83	317.214	Find by Auto MS/MS	DBSearch	3	ECD-neg.d		C18 H22 O5	317.14		368	Erianin	1	95041-90-0	88.83	1.48
TRUE	Cpd 325: Bergaptol; C11 H6 O4; 11.450	202.027	11.45	4530	90.73	201.021	Find by Auto MS/MS	DBSearch	3	ECD-neg.d		C11 H6 O4	201.019		325	Bergaptol	2	486-60-2	90.73	1.39
TRUE	Cpd 356: Kushenol I; C26 H30 O7; 12.934	454.199	12.934	3868	83.27	272.84	Find by Auto MS/MS	DBSearch	3	ECD-neg.d		C26 H30 O7	453.191		356	Kushenol I	2	99119-69-4	83.27	-0.62
TRUE	Cpd 487: Dimethyl phthalate; C10 H10 O4; 26.996	194.06	26.996	3777	45.34	223.027	Find by Auto MS/MS	DBSearch	3	ECD-neg.d		C10 H10 O4	239.059		487	Dimethyl phthalate	4	131-11-3	45.34	8.49
	Cpd 1: 0.456		0.456	4810		982.987	Find by Auto MS/MS		3	ECD-neg.d			982.99		1		0
	Cpd 2: 0.593		0.593	4700		185.883	Find by Auto MS/MS		3	ECD-neg.d			228.961		2		0
	Cpd 3: 0.599		0.599	5475		102.949	Find by Auto MS/MS		3	ECD-neg.d			190.929		3		0
	Cpd 4: 1.015		1.015	5064		983.996	Find by Auto MS/MS		3	ECD-neg.d			982.994		4		0
	Cpd 5: 1.113		1.113	4335		152.904	Find by Auto MS/MS		3	ECD-neg.d			150.916		5		0
	Cpd 6: 1.364		1.364	10097		103.921	Find by Auto MS/MS		3	ECD-neg.d			102.949		6		0
	Cpd 7: 1.513		1.513	38604		174.956	Find by Auto MS/MS		3	ECD-neg.d			320.885		7		0
	Cpd 8: 1.529		1.529	60953		174.956	Find by Auto MS/MS		3	ECD-neg.d			304.914		8		0
	Cpd 9: 1.570		1.57	9956		174.956	Find by Auto MS/MS		3	ECD-neg.d			288.938		9		0
	Cpd 10: 1.627		1.627	45706		112.986	Find by Auto MS/MS		3	ECD-neg.d			384.935		10		0
	Cpd 11: 1.630		1.63	47531		112.986	Find by Auto MS/MS		3	ECD-neg.d			248.96		11		0
	Cpd 12: 1.643		1.643	78934		112.986	Find by Auto MS/MS		3	ECD-neg.d			316.948		12		0
	Cpd 13: 1.684		1.684	8533		124.04	Find by Auto MS/MS		3	ECD-neg.d			180.973		13		0
	Cpd 14: 1.729		1.729	180015		162.839	Find by Auto MS/MS		3	ECD-neg.d			160.842		14		0
	Cpd 15: 1.741		1.741	129310		160.842	Find by Auto MS/MS		3	ECD-neg.d			195.811		15		0
	Cpd 16: 1.744		1.744	751002		377.086	Find by Auto MS/MS		3	ECD-neg.d			377.086		16		0
	Cpd 17: 1.799		1.799	24177		404.104	Find by Auto MS/MS		3	ECD-neg.d			404.105		17		0
	Cpd 23: 1.998		1.998	15206		161.045	Find by Auto MS/MS		3	ECD-neg.d			161.046		23		0
	Cpd 25: 2.058		2.058	16454		126.953	Find by Auto MS/MS		3	ECD-neg.d			126.953		25		0
	Cpd 26: 2.071		2.071	48088		282.062	Find by Auto MS/MS		3	ECD-neg.d			282.062		26		0
	Cpd 27: 2.084		2.084	12638		216.98	Find by Auto MS/MS		3	ECD-neg.d			260.97		27		0
	Cpd 28: 2.150		2.15	798889		125.025	Find by Auto MS/MS		3	ECD-neg.d			287.078		28		0
	Cpd 30: 2.191		2.191	211350		125.025	Find by Auto MS/MS		3	ECD-neg.d			333.083		30		0
	Cpd 33: 2.277		2.277	17655		149.025	Find by Auto MS/MS		3	ECD-neg.d			149.025		33		0
	Cpd 35: 2.356		2.356	34125		125.024	Find by Auto MS/MS		3	ECD-neg.d			575.164		35		0
	Cpd 36: 2.391		2.391	38408		387.002	Find by Auto MS/MS		3	ECD-neg.d			387.002		36		0
	Cpd 38: 2.483		2.483	13512		323.101	Find by Auto MS/MS		3	ECD-neg.d			383.121		38		0
	Cpd 41: 2.499		2.499	39057		197.046	Find by Auto MS/MS		3	ECD-neg.d			359.099		41		0
	Cpd 42: 2.569		2.569	20414		417.104	Find by Auto MS/MS		3	ECD-neg.d			417.104		42		0
	Cpd 43: 2.585		2.585	18954		331.067	Find by Auto MS/MS		3	ECD-neg.d			331.067		43		0
	Cpd 44: 2.655		2.655	13624		139.04	Find by Auto MS/MS		3	ECD-neg.d			345.084		44		0
	Cpd 45: 2.664		2.664	9861		119.037	Find by Auto MS/MS		3	ECD-neg.d			117.019		45		0
	Cpd 46: 2.664		2.664	7771		156.895	Find by Auto MS/MS		3	ECD-neg.d			156.066		46		0
	Cpd 48: 2.836		2.836	16879		379.034	Find by Auto MS/MS		3	ECD-neg.d			379.034		48		0
	Cpd 49: 2.855		2.855	8118		265.092	Find by Auto MS/MS		3	ECD-neg.d			265.093		49		0
	Cpd 50: 2.950		2.95	15411		167.035	Find by Auto MS/MS		3	ECD-neg.d			329.088		50		0
	Cpd 54: 3.071		3.071	40991		431.118	Find by Auto MS/MS		3	ECD-neg.d			429.104		54		0
	Cpd 56: 3.172		3.172	24680		153.019	Find by Auto MS/MS		3	ECD-neg.d			357.083		56		0
	Cpd 61: 3.407		3.407	7932		124.041	Find by Auto MS/MS		3	ECD-neg.d			124.04		61		0
	Cpd 62: 3.455		3.455	5589		166.96	Find by Auto MS/MS		3	ECD-neg.d			257.079		62		0
	Cpd 63: 3.457		3.457	21204		337.072	Find by Auto MS/MS		3	ECD-neg.d			337.072		63		0
	Cpd 65: 3.534		3.534	22244		366.025	Find by Auto MS/MS		3	ECD-neg.d			366.026		65		0
	Cpd 66: 3.569		3.569	5411		556.103	Find by Auto MS/MS		3	ECD-neg.d			267.108		66		0
	Cpd 67: 3.600		3.6	9866		138.032	Find by Auto MS/MS		3	ECD-neg.d			301.092		67		0
	Cpd 68: 3.642		3.642	24736		137.024	Find by Auto MS/MS		3	ECD-neg.d			299.077		68		0
	Cpd 70: 3.800		3.8	24255		181.051	Find by Auto MS/MS		3	ECD-neg.d			343.103		70		0
	Cpd 71: 3.813		3.813	12811		235.062	Find by Auto MS/MS		3	ECD-neg.d			397.114		71		0
	Cpd 74: 3.972		3.972	6981		241.082	Find by Auto MS/MS		3	ECD-neg.d			241.083		74		0
	Cpd 75: 4.013		4.013	11462		280.991	Find by Auto MS/MS		3	ECD-neg.d			326.997		75		0
	Cpd 77: 4.149		4.149	17894		179.035	Find by Auto MS/MS		3	ECD-neg.d			341.088		77		0
	Cpd 80: 4.326		4.326	12930		220.007	Find by Auto MS/MS		3	ECD-neg.d			310.002		80		0
	Cpd 81: 4.425		4.425	4297		912.704	Find by Auto MS/MS		3	ECD-neg.d			982.993		81		0
	Cpd 83: 4.540		4.54	7347		147.893	Find by Auto MS/MS		3	ECD-neg.d			146.939		83		0
	Cpd 85: 4.584		4.584	7121		132.905	Find by Auto MS/MS		3	ECD-neg.d			150.916		85		0
	Cpd 86: 4.670		4.67	8671		103.919	Find by Auto MS/MS		3	ECD-neg.d			102.949		86		0
	Cpd 87: 4.676		4.676	9454		208.06	Find by Auto MS/MS		3	ECD-neg.d			370.113		87		0
	Cpd 88: 4.714		4.714	9621		124.04	Find by Auto MS/MS		3	ECD-neg.d			124.04		88		0
	Cpd 89: 4.777		4.777	52538		315.072	Find by Auto MS/MS		3	ECD-neg.d			315.072		89		0
	Cpd 90: 4.882		4.882	7492		299.077	Find by Auto MS/MS		3	ECD-neg.d			299.077		90		0
	Cpd 93: 4.942		4.942	23688		353.147	Find by Auto MS/MS		3	ECD-neg.d			353.146		93		0
	Cpd 94: 4.983		4.983	14585		353.147	Find by Auto MS/MS		3	ECD-neg.d			399.152		94		0
	Cpd 96: 5.027		5.027	9166		218.103	Find by Auto MS/MS		3	ECD-neg.d			218.103		96		0
	Cpd 98: 5.081		5.081	25580		167.035	Find by Auto MS/MS		3	ECD-neg.d			329.087		98		0
	Cpd 99: 5.126		5.126	24213		195.03	Find by Auto MS/MS		3	ECD-neg.d			357.082		99		0
	Cpd 101: 5.141		5.141	11792		101.024	Find by Auto MS/MS		3	ECD-neg.d			279.108		101		0
	Cpd 102: 5.240		5.24	15223		429.104	Find by Auto MS/MS		3	ECD-neg.d			429.103		102		0
	Cpd 105: 5.313		5.313	21706		125.025	Find by Auto MS/MS		3	ECD-neg.d			397.115		105		0
	Cpd 106: 5.326		5.326	14083		181.052	Find by Auto MS/MS		3	ECD-neg.d			343.104		106		0
	Cpd 107: 5.383		5.383	19774		447.116	Find by Auto MS/MS		3	ECD-neg.d			447.116		107		0
	Cpd 108: 5.405		5.405	22721		367.161	Find by Auto MS/MS		3	ECD-neg.d			367.161		108		0
	Cpd 110: 5.475		5.475	9216		124.041	Find by Auto MS/MS		3	ECD-neg.d			124.041		110		0
	Cpd 111: 5.538		5.538	20504		124.041	Find by Auto MS/MS		3	ECD-neg.d			221.057		111		0
	Cpd 112: 5.554		5.554	18971		151.051	Find by Auto MS/MS		3	ECD-neg.d			297.108		112		0
	Cpd 114: 5.611		5.611	32303		183.03	Find by Auto MS/MS		3	ECD-neg.d			345.083		114		0
	Cpd 115: 5.640		5.64	29539		193.014	Find by Auto MS/MS		3	ECD-neg.d			355.067		115		0
	Cpd 116: 5.668		5.668	10239		151.041	Find by Auto MS/MS		3	ECD-neg.d			195.03		116		0
	Cpd 118: 5.725		5.725	13702		343.104	Find by Auto MS/MS		3	ECD-neg.d			343.103		118		0
	Cpd 119: 5.738		5.738	7436		270.045	Find by Auto MS/MS		3	ECD-neg.d			270.045		119		0
	Cpd 122: 5.804		5.804	87378		357.083	Find by Auto MS/MS		3	ECD-neg.d			357.082		122		0
	Cpd 124: 5.855		5.855	49096		221.103	Find by Auto MS/MS		3	ECD-neg.d			365.145		124		0
	Cpd 126: 5.909		5.909	9464		285.061	Find by Auto MS/MS		3	ECD-neg.d			285.062		126		0
	Cpd 127: 5.953		5.953	20184		177.02	Find by Auto MS/MS		3	ECD-neg.d			402.068		127		0
	Cpd 130: 6.010		6.01	38382		359.097	Find by Auto MS/MS		3	ECD-neg.d			359.098		130		0
	Cpd 134: 6.124		6.124	54447		161.025	Find by Auto MS/MS		3	ECD-neg.d			501.126		134		0
	Cpd 136: 6.194		6.194	30623		349.188	Find by Auto MS/MS		3	ECD-neg.d			395.193		136		0
	Cpd 139: 6.251		6.251	44066		473.017	Find by Auto MS/MS		3	ECD-neg.d			683.07		139		0
	Cpd 140: 6.308		6.308	51143		209.045	Find by Auto MS/MS		3	ECD-neg.d			789.224		140		0
	Cpd 141: 6.311		6.311	227320		161.024	Find by Auto MS/MS		3	ECD-neg.d			515.141		141		0
	Cpd 143: 6.352		6.352	34030		209.046	Find by Auto MS/MS		3	ECD-neg.d			679.189		143		0
	Cpd 144: 6.397		6.397	84589		399.166	Find by Auto MS/MS		3	ECD-neg.d			445.172		144		0
	Cpd 145: 6.410		6.41	15080		221.103	Find by Auto MS/MS		3	ECD-neg.d			365.145		145		0
	Cpd 151: 6.552		6.552	99529		375.144	Find by Auto MS/MS		3	ECD-neg.d			583.202		151		0
	Cpd 157: 6.708		6.708	10529		213.962	Find by Auto MS/MS		3	ECD-neg.d			213.963		157		0
	Cpd 160: 6.781		6.781	155374		385.187	Find by Auto MS/MS		3	ECD-neg.d			431.193		160		0
	Cpd 162: 6.845		6.845	15835		124.04	Find by Auto MS/MS		3	ECD-neg.d			124.04		162		0
	Cpd 164: 6.889		6.889	117031		125.024	Find by Auto MS/MS		3	ECD-neg.d			407.097		164		0
	Cpd 167: 6.969		6.969	156400		125.025	Find by Auto MS/MS		3	ECD-neg.d			437.107		167		0
	Cpd 168: 6.981		6.981	66701		405.154	Find by Auto MS/MS		3	ECD-neg.d			613.211		168		0
	Cpd 171: 7.130		7.13	59096		463.219	Find by Auto MS/MS		3	ECD-neg.d			509.224		171		0
	Cpd 174: 7.165		7.165	5230		167.04	Find by Auto MS/MS		3	ECD-neg.d			167.038		174		0
	Cpd 175: 7.210		7.21	28291		377.183	Find by Auto MS/MS		3	ECD-neg.d			377.183		175		0
	Cpd 178: 7.308		7.308	191583		549.162	Find by Auto MS/MS		3	ECD-neg.d			612.158		178		0
	Cpd 183: 7.517		7.517	567443		417.119	Find by Auto MS/MS		3	ECD-neg.d			835.245		183		0
	Cpd 184: 7.524		7.524	53156		417.119	Find by Auto MS/MS		3	ECD-neg.d			480.114		184		0
	Cpd 185: 7.565		7.565	27901		119.05	Find by Auto MS/MS		3	ECD-neg.d			119.05		185		0
	Cpd 191: 7.724		7.724	201203		642.168	Find by Auto MS/MS		3	ECD-neg.d			640.154		191		0
	Cpd 194: 7.803		7.803	221180		642.167	Find by Auto MS/MS		3	ECD-neg.d			642.167		194		0
	Cpd 195: 7.815		7.815	217540		579.171	Find by Auto MS/MS		3	ECD-neg.d			615.148		195		0
	Cpd 196: 7.851		7.851	81541		112.985	Find by Auto MS/MS		3	ECD-neg.d			693.162		196		0
	Cpd 197: 7.895		7.895	59296		263.093	Find by Auto MS/MS		3	ECD-neg.d			263.092		197		0
	Cpd 201: 7.987		7.987	66249		461.239	Find by Auto MS/MS		3	ECD-neg.d			461.239		201		0
	Cpd 205: 8.079		8.079	35527		331.175	Find by Auto MS/MS		3	ECD-neg.d			377.182		205		0
	Cpd 209: 8.194		8.194	48132		417.249	Find by Auto MS/MS		3	ECD-neg.d			463.255		209		0
	Cpd 211: 8.225		8.225	134146		693.278	Find by Auto MS/MS		3	ECD-neg.d			693.277		211		0
	Cpd 212: 8.282		8.282	95742		267.066	Find by Auto MS/MS		3	ECD-neg.d			561.162		212		0
	Cpd 213: 8.295		8.295	58666		669.183	Find by Auto MS/MS		3	ECD-neg.d			669.182		213		0
	Cpd 214: 8.308		8.308	28382		624.156	Find by Auto MS/MS		3	ECD-neg.d			624.157		214		0
	Cpd 217: 8.394		8.394	34807		417.118	Find by Auto MS/MS		3	ECD-neg.d			480.114		217		0
	Cpd 220: 8.480		8.48	16059		144.046	Find by Auto MS/MS		3	ECD-neg.d			144.046		220		0
	Cpd 222: 8.524		8.524	67860		651.157	Find by Auto MS/MS		3	ECD-neg.d			651.156		222		0
	Cpd 225: 8.594		8.594	25736		447.224	Find by Auto MS/MS		3	ECD-neg.d			492.114		225		0
	Cpd 226: 8.626		8.626	103491		201.019	Find by Auto MS/MS		3	ECD-neg.d			327.051		226		0
	Cpd 228: 8.651		8.651	72656		201.02	Find by Auto MS/MS		3	ECD-neg.d			325.035		228		0
	Cpd 229: 8.683		8.683	152820		149.061	Find by Auto MS/MS		3	ECD-neg.d			371.162		229		0
	Cpd 230: 8.695		8.695	97232		393.196	Find by Auto MS/MS		3	ECD-neg.d			393.196		230		0
	Cpd 231: 8.731		8.731	127199		684.178	Find by Auto MS/MS		3	ECD-neg.d			684.178		231		0
	Cpd 232: 8.766		8.766	45203		621.183	Find by Auto MS/MS		3	ECD-neg.d			657.159		232		0
	Cpd 234: 8.823		8.823	39916		447.225	Find by Auto MS/MS		3	ECD-neg.d			445.246		234		0
	Cpd 237: 8.902		8.902	114233		563.176	Find by Auto MS/MS		3	ECD-neg.d			563.176		237		0
	Cpd 239: 8.981		8.981	90628		297.135	Find by Auto MS/MS		3	ECD-neg.d			297.135		239		0
	Cpd 241: 9.004		9.004	87022		271.025	Find by Auto MS/MS		3	ECD-neg.d			271.025		241		0
	Cpd 242: 9.051		9.051	31671		135.009	Find by Auto MS/MS		3	ECD-neg.d			135.009		242		0
	Cpd 244: 9.096		9.096	209114		531.222	Find by Auto MS/MS		3	ECD-neg.d			531.223		244		0
	Cpd 245: 9.109		9.109	29276		119.05	Find by Auto MS/MS		3	ECD-neg.d			119.05		245		0
	Cpd 246: 9.166		9.166	128284		565.335	Find by Auto MS/MS		3	ECD-neg.d			601.312		246		0
	Cpd 247: 9.169		9.169	443195		565.336	Find by Auto MS/MS		3	ECD-neg.d			565.336		247		0
	Cpd 248: 9.188		9.188	114883		628.332	Find by Auto MS/MS		3	ECD-neg.d			628.332		248		0
	Cpd 249: 9.232		9.232	158353		331.155	Find by Auto MS/MS		3	ECD-neg.d			331.155		249		0
	Cpd 254: 9.381		9.381	20594		173.024	Find by Auto MS/MS		3	ECD-neg.d			173.024		254		0
	Cpd 255: 9.394		9.394	9267		145.029	Find by Auto MS/MS		3	ECD-neg.d			145.03		255		0
	Cpd 256: 9.425		9.425	141998		471.203	Find by Auto MS/MS		3	ECD-neg.d			471.203		256		0
	Cpd 257: 9.451		9.451	31314		447.208	Find by Auto MS/MS		3	ECD-neg.d			445.245		257		0
	Cpd 258: 9.467		9.467	17685		361.166	Find by Auto MS/MS		3	ECD-neg.d			361.187		258		0
	Cpd 261: 9.540		9.54	32552		225.113	Find by Auto MS/MS		3	ECD-neg.d			225.113		261		0
	Cpd 262: 9.610		9.61	43452		922.503	Find by Auto MS/MS		3	ECD-neg.d			922.504		262		0
	Cpd 263: 9.623		9.623	40451		839.277	Find by Auto MS/MS		3	ECD-neg.d			839.277		263		0
	Cpd 264: 9.638		9.638	45712		347.15	Find by Auto MS/MS		3	ECD-neg.d			347.15		264		0
	Cpd 266: 9.683		9.683	88624		327.218	Find by Auto MS/MS		3	ECD-neg.d			327.218		266		0
	Cpd 270: 9.832		9.832	71429		331.156	Find by Auto MS/MS		3	ECD-neg.d			331.155		270		0
	Cpd 271: 9.873		9.873	68563		371.151	Find by Auto MS/MS		3	ECD-neg.d			485.143		271		0
	Cpd 273: 9.889		9.889	162084		372.154	Find by Auto MS/MS		3	ECD-neg.d			743.309		273		0
	Cpd 274: 9.908		9.908	20277		393.196	Find by Auto MS/MS		3	ECD-neg.d			393.196		274		0
	Cpd 275: 9.966		9.966	9145		134.007	Find by Auto MS/MS		3	ECD-neg.d			134.007		275		0
	Cpd 276: 9.981		9.981	20862		242.176	Find by Auto MS/MS		3	ECD-neg.d			242.177		276		0
	Cpd 279: 10.082		10.082	375247		329.234	Find by Auto MS/MS		3	ECD-neg.d			329.234		279		0
	Cpd 280: 10.102		10.102	85898		375.185	Find by Auto MS/MS		3	ECD-neg.d			375.186		280		0
	Cpd 283: 10.181		10.181	10438		183.139	Find by Auto MS/MS		3	ECD-neg.d			183.139		283		0
	Cpd 286: 10.260		10.26	69999		487.197	Find by Auto MS/MS		3	ECD-neg.d			550.193		286		0
	Cpd 287: 10.295		10.295	13649		487.2	Find by Auto MS/MS		3	ECD-neg.d			975.402		287		0
	Cpd 288: 10.324		10.324	33448		327.218	Find by Auto MS/MS		3	ECD-neg.d			327.218		288		0
	Cpd 291: 10.422		10.422	15772		550.193	Find by Auto MS/MS		3	ECD-neg.d			548.179		291		0
	Cpd 292: 10.510		10.51	66435		471.203	Find by Auto MS/MS		3	ECD-neg.d			471.203		292		0
	Cpd 294: 10.581		10.58	13858		532.18	Find by Auto MS/MS		3	ECD-neg.d			532.182		294		0
	Cpd 299: 10.650		10.65	8406		117.035	Find by Auto MS/MS		3	ECD-neg.d			117.034		299		0
	Cpd 301: 10.708		10.708	19597		313.145	Find by Auto MS/MS		3	ECD-neg.d			313.145		301		0
	Cpd 302: 10.717		10.717	103080		329.233	Find by Auto MS/MS		3	ECD-neg.d			329.233		302		0
	Cpd 303: 10.765		10.765	9192		252.043	Find by Auto MS/MS		3	ECD-neg.d			252.043		303		0
	Cpd 304: 10.825		10.825	165846		517.208	Find by Auto MS/MS		3	ECD-neg.d			517.208		304		0
	Cpd 305: 10.837		10.837	31778		534.198	Find by Auto MS/MS		3	ECD-neg.d			534.198		305		0
	Cpd 306: 10.850		10.85	45130		507.18	Find by Auto MS/MS		3	ECD-neg.d			507.18		306		0
	Cpd 308: 10.936		10.936	16279		533.221	Find by Auto MS/MS		3	ECD-neg.d			532.183		308		0
	Cpd 310: 10.980		10.98	11841		201.093	Find by Auto MS/MS		3	ECD-neg.d			201.093		310		0
	Cpd 311: 11.024		11.024	26953		221.119	Find by Auto MS/MS		3	ECD-neg.d			221.119		311		0
	Cpd 313: 11.050		11.05	14055		550.194	Find by Auto MS/MS		3	ECD-neg.d			550.194		313		0
	Cpd 314: 11.082		11.082	563834		531.224	Find by Auto MS/MS		3	ECD-neg.d			531.224		314		0
	Cpd 315: 11.123		11.123	153039		531.224	Find by Auto MS/MS		3	ECD-neg.d			594.22		315		0
	Cpd 316: 11.123		11.123	772525		531.225	Find by Auto MS/MS		3	ECD-neg.d			1063.46		316		0
	Cpd 317: 11.193		11.193	68268		112.986	Find by Auto MS/MS		3	ECD-neg.d			645.218		317		0
	Cpd 319: 11.237		11.237	26957		505.164	Find by Auto MS/MS		3	ECD-neg.d			505.164		319		0
	Cpd 320: 11.287		11.287	194205		471.202	Find by Auto MS/MS		3	ECD-neg.d			471.203		320		0
	Cpd 321: 11.294		11.294	59871		266.989	Find by Auto MS/MS		3	ECD-neg.d			266.989		321		0
	Cpd 322: 11.367		11.367	16519		193.088	Find by Auto MS/MS		3	ECD-neg.d			193.087		322		0
	Cpd 323: 11.393		11.392	3726		243.159	Find by Auto MS/MS		3	ECD-neg.d			243.16		323		0
	Cpd 324: 11.408		11.408	25572		329.233	Find by Auto MS/MS		3	ECD-neg.d			329.234		324		0
	Cpd 326: 11.507		11.507	8840		223.028	Find by Auto MS/MS		3	ECD-neg.d			239.059		326		0
	Cpd 327: 11.564		11.564	8184		297.206	Find by Auto MS/MS		3	ECD-neg.d			297.208		327		0
	Cpd 329: 11.630		11.63	24740		209.155	Find by Auto MS/MS		3	ECD-neg.d			209.155		329		0
	Cpd 332: 11.709		11.709	24487		223.134	Find by Auto MS/MS		3	ECD-neg.d			223.134		332		0
	Cpd 333: 11.722		11.722	37810		380.976	Find by Auto MS/MS		3	ECD-neg.d			380.976		333		0
	Cpd 335: 11.852		11.852	368208		793.462	Find by Auto MS/MS		3	ECD-neg.d			839.468		335		0
	Cpd 336: 11.865		11.865	170314		856.458	Find by Auto MS/MS		3	ECD-neg.d			856.458		336		0
	Cpd 337: 11.878		11.878	192255		793.463	Find by Auto MS/MS		3	ECD-neg.d			793.462		337		0
	Cpd 339: 11.966		11.966	107833		829.438	Find by Auto MS/MS		3	ECD-neg.d			829.439		339		0
	Cpd 340: 11.979		11.979	39538		112.986	Find by Auto MS/MS		3	ECD-neg.d			907.455		340		0
	Cpd 341: 12.134		12.134	5458		428.234	Find by Auto MS/MS		3	ECD-neg.d			427.234		341		0
	Cpd 342: 12.194		12.194	20001		335.223	Find by Auto MS/MS		3	ECD-neg.d			335.223		342		0
	Cpd 344: 12.315		12.315	25481		236.105	Find by Auto MS/MS		3	ECD-neg.d			236.106		344		0
	Cpd 345: 12.328		12.328	28172		221.155	Find by Auto MS/MS		3	ECD-neg.d			221.155		345		0
	Cpd 347: 12.464		12.464	3620		308.43	Find by Auto MS/MS		3	ECD-neg.d			243.116		347		0
	Cpd 348: 12.480		12.48	47790		311.223	Find by Auto MS/MS		3	ECD-neg.d			311.223		348		0
	Cpd 350: 12.591		12.591	2244		141.869	Find by Auto MS/MS		3	ECD-neg.d			141.869		350		0
	Cpd 352: 12.749		12.749	3828		238.966	Find by Auto MS/MS		3	ECD-neg.d			237.15		352		0
	Cpd 355: 12.899		12.899	15175		430.974	Find by Auto MS/MS		3	ECD-neg.d			494.969		355		0
	Cpd 360: 13.292		13.292	9639		195.139	Find by Auto MS/MS		3	ECD-neg.d			195.139		360		0
	Cpd 361: 13.391		13.391	2156		141.868	Find by Auto MS/MS		3	ECD-neg.d			141.867		361		0
	Cpd 363: 13.578		13.578	12892		237.186	Find by Auto MS/MS		3	ECD-neg.d			237.186		363		0
	Cpd 366: 13.736		13.736	50180		194.082	Find by Auto MS/MS		3	ECD-neg.d			194.082		366		0
	Cpd 367: 13.822		13.822	13268		355.228	Find by Auto MS/MS		3	ECD-neg.d			417.23		367		0
	Cpd 369: 13.962		13.962	6414		313.238	Find by Auto MS/MS		3	ECD-neg.d			311.222		369		0
	Cpd 370: 13.993		13.993	6234		817.984	Find by Auto MS/MS		3	ECD-neg.d			146.966		370		0
	Cpd 371: 14.006		14.006	3594		170.833	Find by Auto MS/MS		3	ECD-neg.d			168.836		371		0
	Cpd 372: 14.019		14.019	6169		184.95	Find by Auto MS/MS		3	ECD-neg.d			228.962		372		0
	Cpd 373: 14.079		14.079	10893		266.103	Find by Auto MS/MS		3	ECD-neg.d			266.103		373		0
	Cpd 374: 14.120		14.12	9560		289.088	Find by Auto MS/MS		3	ECD-neg.d			289.087		374		0
	Cpd 376: 14.321		14.321	13907		480.97	Find by Auto MS/MS		3	ECD-neg.d			544.966		376		0
	Cpd 377: 14.407		14.407	5639		136.95	Find by Auto MS/MS		3	ECD-neg.d			229.182		377		0
	Cpd 379: 14.591		14.591	8521		612.317	Find by Auto MS/MS		3	ECD-neg.d			642.165		379		0
	Cpd 380: 14.635		14.635	5156		183.954	Find by Auto MS/MS		3	ECD-neg.d			228.961		380		0
	Cpd 381: 14.705		14.705	3223		136.937	Find by Auto MS/MS		3	ECD-neg.d			168.838		381		0
	Cpd 382: 14.737		14.737	6394		640.414	Find by Auto MS/MS		3	ECD-neg.d			223.978		382		0
	Cpd 383: 14.928		14.928	11171		297.152	Find by Auto MS/MS		3	ECD-neg.d			297.154		383		0
	Cpd 385: 15.277		15.277	3206		174.979	Find by Auto MS/MS		3	ECD-neg.d			168.836		385		0
	Cpd 388: 15.636		15.636	12568		148.053	Find by Auto MS/MS		3	ECD-neg.d			309.153		388		0
	Cpd 389: 15.677		15.677	4209		183.174	Find by Auto MS/MS		3	ECD-neg.d			223.977		389		0
	Cpd 390: 15.738		15.738	57453		265.148	Find by Auto MS/MS		3	ECD-neg.d			265.148		390		0
	Cpd 392: 15.814		15.814	9204		265.148	Find by Auto MS/MS		3	ECD-neg.d			350.126		392		0
	Cpd 393: 15.966		15.966	21257		530.968	Find by Auto MS/MS		3	ECD-neg.d			594.964		393		0
	Cpd 394: 16.080		16.08	37267		297.153	Find by Auto MS/MS		3	ECD-neg.d			297.153		394		0
	Cpd 395: 16.293		16.293	3788		126.905	Find by Auto MS/MS		3	ECD-neg.d			126.905		395		0
	Cpd 396: 16.379		16.379	16449		316.937	Find by Auto MS/MS		3	ECD-neg.d			314.94		396		0
	Cpd 397: 16.464		16.464	4485		639.155	Find by Auto MS/MS		3	ECD-neg.d			653.359		397		0
	Cpd 398: 16.477		16.477	1567		118.9	Find by Auto MS/MS		3	ECD-neg.d			150.914		398		0
	Cpd 399: 16.721		16.721	9672		291.198	Find by Auto MS/MS		3	ECD-neg.d			291.197		399		0
	Cpd 400: 16.820		16.82	1774		140.891	Find by Auto MS/MS		3	ECD-neg.d			168.836		400		0
	Cpd 402: 16.950		16.95	32610		221.155	Find by Auto MS/MS		3	ECD-neg.d			221.155		402		0
	Cpd 403: 16.978		16.978	8071		480.312	Find by Auto MS/MS		3	ECD-neg.d			540.334		403		0
	Cpd 404: 17.093		17.093	3087		227.885	Find by Auto MS/MS		3	ECD-neg.d			288.914		404		0
	Cpd 405: 17.163		17.162	4253		207.858	Find by Auto MS/MS		3	ECD-neg.d			288.916		405		0
	Cpd 406: 17.464		17.464	10324		757.474	Find by Auto MS/MS		3	ECD-neg.d			757.473		406		0
	Cpd 408: 17.734		17.734	8640		279.232	Find by Auto MS/MS		3	ECD-neg.d			800.545		408		0
	Cpd 409: 17.763		17.763	9613		311.168	Find by Auto MS/MS		3	ECD-neg.d			396.146		409		0
	Cpd 410: 17.836		17.836	2600		223.979	Find by Auto MS/MS		3	ECD-neg.d			223.977		410		0
	Cpd 411: 17.934		17.934	17998		580.963	Find by Auto MS/MS		3	ECD-neg.d			644.96		411		0
	Cpd 412: 18.036		18.036	17089		580.964	Find by Auto MS/MS		3	ECD-neg.d			580.965		412		0
	Cpd 414: 18.249		18.249	3879		126.905	Find by Auto MS/MS		3	ECD-neg.d			126.905		414		0
	Cpd 415: 18.293		18.293	4490		176.895	Find by Auto MS/MS		3	ECD-neg.d			194.906		415		0
	Cpd 416: 18.306		18.306	7155		329.093	Find by Auto MS/MS		3	ECD-neg.d			417.073		416		0
	Cpd 418: 18.636		18.636	10783		878.589	Find by Auto MS/MS		3	ECD-neg.d			878.591		418		0
	Cpd 419: 18.706		18.706	4589		624.64	Find by Auto MS/MS		3	ECD-neg.d			271.228		419		0
	Cpd 420: 18.766		18.766	56266		311.168	Find by Auto MS/MS		3	ECD-neg.d			309.173		420		0
	Cpd 421: 18.808		18.808	10207		800.545	Find by Auto MS/MS		3	ECD-neg.d			800.544		421		0
	Cpd 422: 18.935		18.935	5495		176.894	Find by Auto MS/MS		3	ECD-neg.d			194.906		422		0
	Cpd 423: 18.992		18.992	5316		160.956	Find by Auto MS/MS		3	ECD-neg.d			205.159		423		0
	Cpd 424: 19.049		19.049	7487		756.465	Find by Auto MS/MS		3	ECD-neg.d			755.461		424		0
	Cpd 425: 19.052		19.052	118346		766.54	Find by Auto MS/MS		3	ECD-neg.d			826.561		425		0
	Cpd 426: 19.221		19.221	4006		142.926	Find by Auto MS/MS		3	ECD-neg.d			142.925		426		0
	Cpd 427: 19.237		19.237	12441		250.145	Find by Auto MS/MS		3	ECD-neg.d			250.145		427		0
	Cpd 428: 19.392		19.392	12839		831.596	Find by Auto MS/MS		3	ECD-neg.d			830.589		428		0
	Cpd 430: 19.507		19.507	3619		159.892	Find by Auto MS/MS		3	ECD-neg.d			177.904		430		0
	Cpd 431: 19.564		19.564	5853		485.134	Find by Auto MS/MS		3	ECD-neg.d			485.139		431		0
	Cpd 432: 19.637		19.637	34286		311.202	Find by Auto MS/MS		3	ECD-neg.d			311.202		432		0
	Cpd 433: 19.735		19.735	3126		277.158	Find by Auto MS/MS		3	ECD-neg.d			276.16		433		0
	Cpd 434: 19.767		19.767	136460		766.54	Find by Auto MS/MS		3	ECD-neg.d			826.561		434		0
	Cpd 435: 19.793		19.793	4402		142.925	Find by Auto MS/MS		3	ECD-neg.d			142.925		435		0
	Cpd 436: 19.974		19.974	44383		299.201	Find by Auto MS/MS		3	ECD-neg.d			299.202		436		0
	Cpd 437: 20.044		20.044	10855		299.203	Find by Auto MS/MS		3	ECD-neg.d			367.188		437		0
	Cpd 438: 20.323		20.323	9760		356.186	Find by Auto MS/MS		3	ECD-neg.d			356.186		438		0
	Cpd 439: 20.374		20.374	25131		630.96	Find by Auto MS/MS		3	ECD-neg.d			694.957		439		0
	Cpd 440: 20.507		20.507	9278		630.961	Find by Auto MS/MS		3	ECD-neg.d			630.961		440		0
	Cpd 441: 20.682		20.682	4454		271.232	Find by Auto MS/MS		3	ECD-neg.d			271.227		441		0
	Cpd 442: 20.695		20.695	5847		176.895	Find by Auto MS/MS		3	ECD-neg.d			194.906		442		0
	Cpd 443: 20.708		20.708	4879		189.851	Find by Auto MS/MS		3	ECD-neg.d			189.85		443		0
	Cpd 444: 20.710		20.71	163838		766.539	Find by Auto MS/MS		3	ECD-neg.d			826.56		444		0
	Cpd 446: 21.051		21.051	14087		279.233	Find by Auto MS/MS		3	ECD-neg.d			830.591		446		0
	Cpd 448: 21.425		21.425	173585		766.539	Find by Auto MS/MS		3	ECD-neg.d			826.561		448		0
	Cpd 449: 21.451		21.451	14009		192.928	Find by Auto MS/MS		3	ECD-neg.d			974.491		449		0
	Cpd 450: 22.023		22.023	13580		192.93	Find by Auto MS/MS		3	ECD-neg.d			974.492		450		0
	Cpd 451: 22.137		22.137	5694		159.893	Find by Auto MS/MS		3	ECD-neg.d			194.906		451		0
	Cpd 453: 22.254		22.254	185359		766.54	Find by Auto MS/MS		3	ECD-neg.d			826.561		453		0
	Cpd 455: 22.823		22.823	9599		397.226	Find by Auto MS/MS		3	ECD-neg.d			397.226		455		0
	Cpd 456: 22.880		22.88	15616		303.234	Find by Auto MS/MS		3	ECD-neg.d			816.534		456		0
	Cpd 457: 23.032		23.032	180457		766.54	Find by Auto MS/MS		3	ECD-neg.d			826.562		457		0
	Cpd 459: 23.397		23.397	115038		279.233	Find by Auto MS/MS		3	ECD-neg.d			802.561		459		0
	Cpd 460: 23.610		23.61	28838		875.489	Find by Auto MS/MS		3	ECD-neg.d			875.494		460		0
	Cpd 461: 23.696		23.696	167743		826.561	Find by Auto MS/MS		3	ECD-neg.d			826.561		461		0
	Cpd 462: 23.731		23.731	8041		297.244	Find by Auto MS/MS		3	ECD-neg.d			297.243		462		0
	Cpd 463: 23.852		23.852	22307		148.919	Find by Auto MS/MS		3	ECD-neg.d			950.489		463		0
	Cpd 464: 23.896		23.896	17515		831.593	Find by Auto MS/MS		3	ECD-neg.d			830.59		464		0
	Cpd 465: 23.909		23.909	25829		116.928	Find by Auto MS/MS		3	ECD-neg.d			922.492		465		0
	Cpd 466: 24.055		24.055	131864		279.233	Find by Auto MS/MS		3	ECD-neg.d			802.561		466		0
	Cpd 467: 24.252		24.252	4957		299.259	Find by Auto MS/MS		3	ECD-neg.d			299.259		467		0
	Cpd 468: 24.296		24.296	31783		680.958	Find by Auto MS/MS		3	ECD-neg.d			744.954		468		0
	Cpd 469: 24.398		24.398	12482		680.958	Find by Auto MS/MS		3	ECD-neg.d			680.958		469		0
	Cpd 470: 24.509		24.509	30119		116.929	Find by Auto MS/MS		3	ECD-neg.d			875.494		470		0
	Cpd 471: 24.541		24.541	130151		766.54	Find by Auto MS/MS		3	ECD-neg.d			826.561		471		0
	Cpd 472: 24.798		24.798	127757		279.233	Find by Auto MS/MS		3	ECD-neg.d			802.562		472		0
	Cpd 473: 24.817		24.817	45070		116.929	Find by Auto MS/MS		3	ECD-neg.d			922.492		473		0
	Cpd 474: 24.896		24.896	118153		790.539	Find by Auto MS/MS		3	ECD-neg.d			850.561		474		0
	Cpd 475: 25.052		25.052	11684		761.598	Find by Auto MS/MS		3	ECD-neg.d			761.596		475		0
	Cpd 476: 25.097		25.097	34348		116.929	Find by Auto MS/MS		3	ECD-neg.d			875.495		476		0
	Cpd 477: 25.224		25.224	11184		411.29	Find by Auto MS/MS		3	ECD-neg.d			455.281		477		0
	Cpd 478: 25.312		25.312	111465		766.54	Find by Auto MS/MS		3	ECD-neg.d			826.56		478		0
	Cpd 479: 25.474		25.474	118500		790.54	Find by Auto MS/MS		3	ECD-neg.d			850.562		479		0
	Cpd 480: 25.497		25.496	111420		279.233	Find by Auto MS/MS		3	ECD-neg.d			802.561		480		0
	Cpd 481: 25.681		25.681	27016		116.928	Find by Auto MS/MS		3	ECD-neg.d			922.49		481		0
	Cpd 482: 25.782		25.782	18436		116.928	Find by Auto MS/MS		3	ECD-neg.d			922.492		482		0
	Cpd 483: 26.024		26.024	8703		257.94	Find by Auto MS/MS		3	ECD-neg.d			255.234		483		0
	Cpd 484: 26.196		26.196	15858		845.646	Find by Auto MS/MS		3	ECD-neg.d			845.652		484		0
	Cpd 485: 26.825		26.825	21724		845.653	Find by Auto MS/MS		3	ECD-neg.d			845.653		485		0
	Cpd 486: 26.939		26.939	7773		762.607	Find by Auto MS/MS		3	ECD-neg.d			761.596		486		0
	Cpd 489: 27.111		27.111	23790		934.751	Find by Auto MS/MS		3	ECD-neg.d			933.741		489		0
	Cpd 490: 27.155		27.155	2722		149.01	Find by Auto MS/MS		3	ECD-neg.d			165.041		490		0
	Cpd 491: 27.225		27.225	5716		509.331	Find by Auto MS/MS		3	ECD-neg.d			509.331		491		0
	Cpd 492: 27.340		27.34	14094		789.701	Find by Auto MS/MS		3	ECD-neg.d			789.697		492		0
	Cpd 493: 27.485		27.485	19494		845.653	Find by Auto MS/MS		3	ECD-neg.d			845.653		493		0
	Cpd 494: 27.683		27.683	17847		935.752	Find by Auto MS/MS		3	ECD-neg.d			933.738		494		0
	Cpd 495: 27.854		27.854	7345		765.053	Find by Auto MS/MS		3	ECD-neg.d			761.598		495		0
	Cpd 496: 27.955		27.955	8392		100.926	Find by Auto MS/MS		3	ECD-neg.d			100.93		496		0
	Cpd 497: 27.968		27.968	3703		380.975	Find by Auto MS/MS		3	ECD-neg.d			380.978		497		0
	Cpd 498: 28.070		28.069	19049		845.65	Find by Auto MS/MS		3	ECD-neg.d			845.652		498		0
	Cpd 499: 28.206		28.206	57932		730.955	Find by Auto MS/MS		3	ECD-neg.d			794.951		499		0
	Cpd 500: 28.333		28.333	13006		730.955	Find by Auto MS/MS		3	ECD-neg.d			730.954		500		0
	Cpd 501: 28.606		28.606	4101		599.255	Find by Auto MS/MS		3	ECD-neg.d			598.517		501		0
	Cpd 502: 28.733		28.733	23932		933.743	Find by Auto MS/MS		3	ECD-neg.d			933.742		502		0
	Cpd 503: 28.742		28.742	6911		283.265	Find by Auto MS/MS		3	ECD-neg.d			283.264		503		0
	Cpd 504: 28.768		28.768	9163		763.681	Find by Auto MS/MS		3	ECD-neg.d			761.597		504		0
	Cpd 505: 28.939		28.939	8889		780.644	Find by Auto MS/MS		3	ECD-neg.d			778.589		505		0
	Cpd 506: 29.241		29.241	11981		465.305	Find by Auto MS/MS		3	ECD-neg.d			465.304		506		0
	Cpd 507: 29.375		29.375	36009		930.94	Find by Auto MS/MS		3	ECD-neg.d			994.938		507		0
	Cpd 508: 29.396		29.396	3342		380.979	Find by Auto MS/MS		3	ECD-neg.d			380.976		508		0
	Cpd 509: 29.502		29.502	10197		930.944	Find by Auto MS/MS		1	ECD-neg.d			994.938		509		0
	Cpd 510: 29.511		29.511	5243		780.946	Find by Auto MS/MS		3	ECD-neg.d			778.588		510		0
	Cpd 511: 29.542		29.542	4809		155.866	Find by Auto MS/MS		3	ECD-neg.d			153.869		511		0
	Cpd 512: 29.568		29.568	7909		761.597	Find by Auto MS/MS		3	ECD-neg.d			761.596		512		0
	Cpd 513: 29.625		29.625	4606		530.967	Find by Auto MS/MS		3	ECD-neg.d			594.964		513		0
	Cpd 514: 29.739		29.739	11441		339.201	Find by Auto MS/MS		3	ECD-neg.d			337.206		514		0
	Cpd 515: 29.805		29.805	15093		465.303	Find by Auto MS/MS		3	ECD-neg.d			465.304		515		0
	Cpd 516: 29.955		29.955	13417		1030.93	Find by Auto MS/MS		3	ECD-neg.d			1094.93		516		0
	Cpd 517: 30.082		30.082	3743		380.975	Find by Auto MS/MS		3	ECD-neg.d			380.976		517		0
	Cpd 518: 30.161		30.161	54258		780.951	Find by Auto MS/MS		3	ECD-neg.d			844.947		518		0
	Cpd 519: 30.310		30.31	8810		780.953	Find by Auto MS/MS		3	ECD-neg.d			780.951		519		0
	Cpd 520: 30.355		30.355	6074		380.972	Find by Auto MS/MS		3	ECD-neg.d			380.977		520		0
	Cpd 521: 30.469		30.469	20185		1030.94	Find by Auto MS/MS		3	ECD-neg.d			1094.94		521		0
	Cpd 522: 30.539		30.539	6257		530.967	Find by Auto MS/MS		3	ECD-neg.d			594.964		522		0
	Cpd 523: 30.698		30.698	17633		933.704	Find by Auto MS/MS		3	ECD-neg.d			933.74		523		0
	Cpd 524: 30.704		30.704	6400		480.97	Find by Auto MS/MS		3	ECD-neg.d			544.967		524		0
	Cpd 525: 31.063		31.063	10156		530.966	Find by Auto MS/MS		3	ECD-neg.d			594.963		525		0
	Cpd 526: 31.082		31.082	8844		580.964	Find by Auto MS/MS		3	ECD-neg.d			644.96		526		0
	Cpd 527: 31.282		31.282	5838		480.97	Find by Auto MS/MS		3	ECD-neg.d			542.974		527		0
	Cpd 528: 31.453		31.453	12147		580.964	Find by Auto MS/MS		3	ECD-neg.d			580.965		528		0
	Cpd 529: 31.640		31.64	15814		580.964	Find by Auto MS/MS		3	ECD-neg.d			644.959		529		0
	Cpd 530: 31.653		31.653	10117		530.966	Find by Auto MS/MS		3	ECD-neg.d			594.963		530		0
	Cpd 531: 31.755		31.755	13239		630.961	Find by Auto MS/MS		3	ECD-neg.d			694.957		531		0
	Cpd 532: 31.768		31.768	27238		845.652	Find by Auto MS/MS		3	ECD-neg.d			845.651		532		0
	Cpd 533: 31.967		31.967	5582		480.975	Find by Auto MS/MS		3	ECD-neg.d			544.966		533		0
	Cpd 534: 32.034		32.034	10853		630.962	Find by Auto MS/MS		3	ECD-neg.d			630.961		534		0
	Cpd 535: 32.110		32.11	9347		580.964	Find by Auto MS/MS		3	ECD-neg.d			580.964		535		0
	Cpd 536: 32.170		32.17	185285		116.929	Find by Auto MS/MS		3	ECD-neg.d			115.921		536		0
	Cpd 537: 32.196		32.196	8194		159.893	Find by Auto MS/MS		3	ECD-neg.d			158.979		537		0
	Cpd 538: 32.341		32.341	31845		162.841	Find by Auto MS/MS		3	ECD-neg.d			160.844		538		0
	Cpd 539: 32.354		32.354	15848		160.844	Find by Auto MS/MS		3	ECD-neg.d			157.864		539		0
	Cpd 540: 32.367		32.367	8082		152.904	Find by Auto MS/MS		3	ECD-neg.d			195.813		540		0
	Cpd 541: 32.652		32.652	15372		147.893	Find by Auto MS/MS		3	ECD-neg.d			146.939		541		0
	Cpd 542: 32.662		32.662	19898		146.94	Find by Auto MS/MS		3	ECD-neg.d			352.855		542		0
	Cpd 543: 32.741		32.741	11195		102.948	Find by Auto MS/MS		3	ECD-neg.d			190.928		543		0
	Cpd 544: 32.890		32.89	9140		101.941	Find by Auto MS/MS		3	ECD-neg.d			235.927		544		0
	Cpd 545: 32.909		32.909	8640		291.807	Find by Auto MS/MS		3	ECD-neg.d			469.783		545		0
	Cpd 546: 32.995		32.995	7005		234.916	Find by Auto MS/MS		3	ECD-neg.d			278.853		546		0
	Cpd 547: 33.223		33.223	10883		147.892	Find by Auto MS/MS		3	ECD-neg.d			146.939		547		0
	Cpd 548: 33.239		33.239	9475		102.949	Find by Auto MS/MS		3	ECD-neg.d			352.854		548		0
	Cpd 549: 33.495		33.495	6123		102.949	Find by Auto MS/MS		3	ECD-neg.d			190.93		549		0
	Cpd 550: 33.708		33.708	6696		145.931	Find by Auto MS/MS		3	ECD-neg.d			235.927		550		0
	Cpd 551: 33.809		33.809	6614		146.939	Find by Auto MS/MS		3	ECD-neg.d			352.854		551		0
	Cpd 552: 33.850		33.85	6340		102.949	Find by Auto MS/MS		3	ECD-neg.d			190.929		552		0
	Cpd 553: 34.136		34.136	6194		108.989	Find by Auto MS/MS		3	ECD-neg.d			150.915		553		0
	Cpd 554: 34.193		34.193	6107		159.894	Find by Auto MS/MS		3	ECD-neg.d			157.863		554		0
	Cpd 555: 34.465		34.465	5381		190.928	Find by Auto MS/MS		3	ECD-neg.d			352.853		555		0
	Cpd 556: 34.478		34.478	4534		145.931	Find by Auto MS/MS		3	ECD-neg.d			235.927		556		0
	Cpd 557: 34.763		34.763	3993		101.939	Find by Auto MS/MS		3	ECD-neg.d			235.924		557		0
	Cpd 558: 34.878		34.878	7919		147.893	Find by Auto MS/MS		3	ECD-neg.d			147.892		558		0
	Cpd 559: 34.935		34.935	3058		294.828	Find by Auto MS/MS		3	ECD-neg.d			356.832		559		0

## Sheet: ECD-pos
Show/Hide	Label	Mass	RT	Height	Score	Base Peak	Algorithm	ID Source	MS/MS Count	File	Volume	Formula	Precursor	Score (Lib)	Cpd	Name	Hit Count	CAS ID	Score (DB)	Relative Reference Mass difference
TRUE	Cpd 1: Betaine; C5 H11 N O2; 0.107	117.079	0.107	114447	99.08	121.051	Find by Auto MS/MS	DBSearch	3	ECD-pos.d		C5 H11 N O2	118.086		1	Betaine	2	107-43-7	99.08	0.28
TRUE	Cpd 4: Betaine; C5 H11 N O2; 0.671	117.079	0.671	119634	87.18	121.051	Find by Auto MS/MS	DBSearch	3	ECD-pos.d		C5 H11 N O2	118.086		4	Betaine	2	107-43-7	87.18	-0.11
TRUE	Cpd 7: Betaine; C5 H11 N O2; 1.242	117.079	1.242	118525	99.11	121.051	Find by Auto MS/MS	DBSearch	3	ECD-pos.d		C5 H11 N O2	118.086		7	Betaine	2	107-43-7	99.11	0.55
TRUE	Cpd 12: 6-Hydroxyindole; C8 H7 N O; 1.613	133.053	1.613	5083	84.21	156.042	Find by Auto MS/MS	DBSearch	3	ECD-pos.d		C8 H7 N O	156.042		12	6-Hydroxyindole	1	2380-86-1	84.21	-1.39
TRUE	Cpd 16: Sucrose; C12 H22 O11; 1.727	342.116	1.727	117527	96.7	365.106	Find by Auto MS/MS	DBSearch	3	ECD-pos.d		C12 H22 O11	365.105		16	Sucrose	3	57-50-1	96.7	0.1
TRUE	Cpd 17: Trigonelline; C7 H7 N O2; 1.740	137.048	1.74	160532	89	138.055	Find by Auto MS/MS	DBSearch-LibSearch	3	ECD-pos.d		C7 H7 N O2	138.055	90.91	17	Trigonelline	1	535-83-1	87.09	0.08
TRUE	Cpd 21: Adenine; C5 H5 N5; 1.870	135.054	1.87	295416	90.81	136.062	Find by Auto MS/MS	DBSearch-LibSearch	3	ECD-pos.d		C5 H5 N5	136.062	96.44	21	Adenine	1	73-24-5	85.18	-1.43
TRUE	Cpd 23: Pipecolinic acid; C6 H11 N O2; 1.969	129.079	1.969	41226	96.07	130.123	Find by Auto MS/MS	DBSearch	3	ECD-pos.d		C6 H11 N O2	130.086		23	Pipecolinic acid	2	535-75-1	96.07	0.53
TRUE	Cpd 25: Hypoxanthine; C5 H4 N4 O; 2.070	136.038	2.07	36780	81.63	137.046	Find by Auto MS/MS	DBSearch	3	ECD-pos.d		C5 H4 N4 O	137.046		25	Hypoxanthine	1	68-94-0	81.63	-2.39
TRUE	Cpd 28: Adenosine; C10 H13 N5 O4; 2.142	267.097	2.142	269343	96.21	136.062	Find by Auto MS/MS	DBSearch-LibSearch	3	ECD-pos.d		C10 H13 N5 O4	268.104	93.08	28	Adenosine	1	58-61-7	99.33	0.57
TRUE	Cpd 29: 5-Hydroxymethyl-2-Furaldehyde; C6 H6 O3; 2.177	126.032	2.177	129747	98.82	127.039	Find by Auto MS/MS	DBSearch	3	ECD-pos.d		C6 H6 O3	127.039		29	5-Hydroxymethyl-2-Furaldehyde	2	67-47-0	98.82	0.65
TRUE	Cpd 32: Uracil; C4 H4 N2 O2; 2.285	112.027	2.285	17050	95.65	113.035	Find by Auto MS/MS	DBSearch-LibSearch	3	ECD-pos.d		C4 H4 N2 O2	113.034	96.71	32	Uracil	1	66-22-8	94.59	-1.08
TRUE	Cpd 33: Betaine; C5 H11 N O2; 2.298	117.079	2.298	106416	87.44	121.051	Find by Auto MS/MS	DBSearch	3	ECD-pos.d		C5 H11 N O2	118.086		33	Betaine	2	107-43-7	87.44	0.29
TRUE	Cpd 37: Hydroxytyrosol; C5 H5 N5 O; 2.491	151.049	2.491	38591	88.89	152.056	Find by Auto MS/MS	DBSearch-LibSearch	3	ECD-pos.d		C5 H5 N5 O	152.057	95.12	37	Hydroxytyrosol	2	10597-60-1	82.66	0.08
TRUE	Cpd 41: L-Leucine; C6 H13 N O2; 2.741	131.094	2.741	10803	96.9	135.092	Find by Auto MS/MS	DBSearch	3	ECD-pos.d		C6 H13 N O2	132.102		41	L-Leucine	2	61-90-5	96.9	-1.49
TRUE	Cpd 42: Betaine; C5 H11 N O2; 2.833	117.079	2.833	117632	87.66	121.051	Find by Auto MS/MS	DBSearch	3	ECD-pos.d		C5 H11 N O2	118.086		42	Betaine	2	107-43-7	87.66	-0.24
TRUE	Cpd 44: Coniferol; C10 H12 O3; 2.941	180.079	2.941	27942	97.2	198.112	Find by Auto MS/MS	DBSearch	3	ECD-pos.d		C10 H12 O3	198.113		44	Coniferol	1	458-35-5	97.2	1.96
TRUE	Cpd 45: Hordenine; C10 H15 N O; 3.125	165.115	3.125	26045	87.14	166.123	Find by Auto MS/MS	DBSearch	3	ECD-pos.d		C10 H15 N O	166.123		45	Hordenine	1	539-15-1	87.14	-0.31
TRUE	Cpd 47: Nortropine; C7 H13 N O; 3.226	127.102	3.226	50256	56.58	150.091	Find by Auto MS/MS	DBSearch	3	ECD-pos.d		C7 H13 N O	150.091		47	Nortropine	1	538-09-0	56.58	19.11
TRUE	Cpd 48: (-)-Salsolinol; C10 H13 N O2; 3.281	179.095	3.281	25094	97.76	180.101	Find by Auto MS/MS	DBSearch	3	ECD-pos.d		C10 H13 N O2	180.102		48	(-)-Salsolinol	3	27740-96-1	97.76	0.47
TRUE	Cpd 49: Kinsenoside; C10 H16 O8; 3.341	264.086	3.341	59255	86.24	136.062	Find by Auto MS/MS	DBSearch	3	ECD-pos.d		C10 H16 O8	282.12		49	Kinsenoside	1	151870-74-5	86.24	5.25
TRUE	Cpd 52: Betaine; C5 H11 N O2; 3.538	117.079	3.538	105481	87.11	121.051	Find by Auto MS/MS	DBSearch	3	ECD-pos.d		C5 H11 N O2	118.086		52	Betaine	2	107-43-7	87.11	-0.78
TRUE	Cpd 57: Synephrine; C9 H13 N O2; 3.966	167.095	3.966	19115	78.59	169.097	Find by Auto MS/MS	DBSearch	3	ECD-pos.d		C9 H13 N O2	168.102		57	Synephrine	1	1994-07-05	78.59	-0.15
TRUE	Cpd 58: L-Lysine; C6 H14 N2 O2; 4.010	146.108	4.01	10349	64.84	169.097	Find by Auto MS/MS	DBSearch	3	ECD-pos.d		C6 H14 N2 O2	169.097		58	L-Lysine	1	56-87-1	64.84	18.6
TRUE	Cpd 59: Betaine; C5 H11 N O2; 4.083	117.077	4.083	124567	36.36	121.051	Find by Auto MS/MS	DBSearch	3	ECD-pos.d		C5 H11 N O2	118.086		59	Betaine	2	107-43-7	36.36	-19.82
TRUE	Cpd 62: Cinnamic acid; C9 H8 O2; 4.210	148.052	4.21	30529	99.81	120.081	Find by Auto MS/MS	DBSearch	3	ECD-pos.d		C9 H8 O2	166.086		62	Cinnamic acid	5	621-82-9	99.81	-0.04
TRUE	Cpd 65: 4-Hydroxybenzoic acid; C7 H6 O3; 4.650	138.032	4.65	13088	86.76	110.023	Find by Auto MS/MS	DBSearch	3	ECD-pos.d		C7 H6 O3	156.065		65	4-Hydroxybenzoic acid	4	99-67-7	86.76	-0.81
TRUE	Cpd 66: Betaine; C5 H11 N O2; 4.653	117.078	4.653	118805	78.61	121.051	Find by Auto MS/MS	DBSearch	3	ECD-pos.d		C5 H11 N O2	118.086		66	Betaine	2	107-43-7	78.61	-5.08
TRUE	Cpd 73: Betaine; C5 H11 N O2; 5.230	117.078	5.23	109783	75.43	121.051	Find by Auto MS/MS	DBSearch	3	ECD-pos.d		C5 H11 N O2	118.086		73	Betaine	2	107-43-7	75.43	-5.06
TRUE	Cpd 75: Methacrylamide; C2 H5 N O2; 5.401	85.055	5.401	17787	57.23	108.044	Find by Auto MS/MS	DBSearch	3	ECD-pos.d		C2 H5 N O2	108.044		75	Methacrylamide	1	79-39-0	57.23	26.59
TRUE	Cpd 76: Erthro-guaiacylglycerol; C10 H14 O5; 5.449	214.082	5.449	14703	71.4	121.064	Find by Auto MS/MS	DBSearch	3	ECD-pos.d		C10 H14 O5	215.089		76	Erthro-guaiacylglycerol	1	38916-91-5	71.4	-9.77
TRUE	Cpd 80: (-)-Salsolinol; C10 H13 N O2; 5.563	179.095	5.563	21703	94.99	180.102	Find by Auto MS/MS	DBSearch	3	ECD-pos.d		C10 H13 N O2	180.102		80	(-)-Salsolinol	3	27740-96-1	94.99	2.68
TRUE	Cpd 82: Maltol; C6 H6 O3; 5.680	126.032	5.68	35339	93.58	127.039	Find by Auto MS/MS	DBSearch-LibSearch	3	ECD-pos.d		C6 H6 O3	127.039	99.51	82	Maltol	2	118-71-8	87.65	-0.14
TRUE	Cpd 86: 7-Methoxycoumarin; C10 H8 O3; 5.820	176.047	5.82	37918	98.7	145.029	Find by Auto MS/MS	DBSearch	3	ECD-pos.d		C10 H8 O3	177.054		86	7-Methoxycoumarin	2	531-59-9	98.7	-1.11
TRUE	Cpd 88: Betaine; C5 H11 N O2; 5.858	117.079	5.858	109199	87.92	121.051	Find by Auto MS/MS	DBSearch	3	ECD-pos.d		C5 H11 N O2	118.086		88	Betaine	2	107-43-7	87.92	-3.19
TRUE	Cpd 89: Methyl 2-(methylamino)benzoate; C9 H11 N O2; 5.864	165.081	5.864	75850	67.5	146.06	Find by Auto MS/MS	DBSearch	3	ECD-pos.d		C9 H11 N O2	188.071		89	Methyl 2-(methylamino)benzoate	2	85-91-6	67.5	14.95
TRUE	Cpd 93: Dihydrokavain; C14 H16 O3; 6.035	232.11	6.035	74929	99.43	250.144	Find by Auto MS/MS	DBSearch	3	ECD-pos.d		C14 H16 O3	250.144		93	Dihydrokavain	2	587-63-3	99.43	0.02
TRUE	Cpd 95: Benzoic Acid; C7 H6 O2; 6.121	122.039	6.121	12145	74.24	117.034	Find by Auto MS/MS	DBSearch	3	ECD-pos.d		C7 H6 O2	145.028		95	Benzoic Acid	2	65-85-0	74.24	19
TRUE	Cpd 97: 7-Methylcoumarin; C10 H8 O2; 6.191	160.052	6.191	21543	90.54	163.039	Find by Auto MS/MS	DBSearch	3	ECD-pos.d		C10 H8 O2	161.06		97	7-Methylcoumarin	2	2445-83-2	90.54	-0.13
TRUE	Cpd 98: P-hydroxylbenzyl alcohol; C7 H8 O2; 6.200	124.052	6.2	33013	100	107.049	Find by Auto MS/MS	LibSearch	3	ECD-pos.d		C7 H8 O2	107.049	100	98	P-hydroxylbenzyl alcohol	1	623-05-2		-1.15
TRUE	Cpd 99: Myristicin; C11 H12 O3; 6.235	192.078	6.235	20224	98.61	210.112	Find by Auto MS/MS	DBSearch	3	ECD-pos.d		C11 H12 O3	210.112		99	Myristicin	2	607-91-0	98.61	-1.05
TRUE	Cpd 100: Umbelliferone; C9 H6 O3; 6.279	162.032	6.279	37652	94	163.039	Find by Auto MS/MS	DBSearch-LibSearch	3	ECD-pos.d		C9 H6 O3	163.039	90.28	100	Umbelliferone	1	93-35-6	97.72	-0.2
TRUE	Cpd 103: Asperulosidic acid; C18 H24 O12; 6.349	432.126	6.349	44817	93.07	127.039	Find by Auto MS/MS	DBSearch	3	ECD-pos.d		C18 H24 O12	433.134		103	Asperulosidic acid	1	25368-11-0	93.07	-1.31
TRUE	Cpd 104: Maltol; C6 H6 O3; 6.362	126.032	6.362	12639	87.34	127.039	Find by Auto MS/MS	DBSearch	3	ECD-pos.d		C6 H6 O3	127.039		104	Maltol	2	118-71-8	87.34	0.49
TRUE	Cpd 107: Saponarin; C27 H30 O15; 6.434	594.158	6.434	292816	95.94	595.165	Find by Auto MS/MS	DBSearch	3	ECD-pos.d		C27 H30 O15	595.165		107	Saponarin	7	20310-89-8	95.94	-0.69
TRUE	Cpd 108: Fabiatrin; C21 H26 O13; 6.476	486.137	6.476	26362	97.45	179.034	Find by Auto MS/MS	DBSearch	3	ECD-pos.d		C21 H26 O13	487.144		108	Fabiatrin	1	18309-73-4	97.45	-0.44
TRUE	Cpd 112: Cheilanthifoline; C19 H19 N O4; 6.657	325.131	6.657	122324	98.56	343.165	Find by Auto MS/MS	DBSearch	3	ECD-pos.d		C19 H19 N O4	343.165		112	Cheilanthifoline	1	483-44-3	98.56	-0.75
TRUE	Cpd 114: (-)-Fenchone; C10 H16 O; 6.736	152.12	6.736	15841	87.79	153.128	Find by Auto MS/MS	DBSearch	3	ECD-pos.d		C10 H16 O	153.127		114	(-)-Fenchone	2	7787-20-4	87.79	0.05
TRUE	Cpd 116: Troxerutin; C33 H42 O19; 6.762	742.231	6.762	28680	96.59	273.076	Find by Auto MS/MS	DBSearch	3	ECD-pos.d		C33 H42 O19	760.265		116	Troxerutin	1	7085-55-4	96.59	-1.15
TRUE	Cpd 117: 7-Methoxycoumarin; C10 H8 O3; 6.793	176.047	6.793	46648	98.94	145.028	Find by Auto MS/MS	DBSearch	3	ECD-pos.d		C10 H8 O3	177.055		117	7-Methoxycoumarin	2	531-59-9	98.94	-0.12
TRUE	Cpd 118: 7-Methoxycoumarin; C10 H8 O3; 6.806	176.047	6.806	50071	86.16	166.087	Find by Auto MS/MS	DBSearch	3	ECD-pos.d		C10 H8 O3	194.081		118	7-Methoxycoumarin	1	531-59-9	86.16	-1.11
TRUE	Cpd 119: Methyl 2-(methylamino)benzoate; C9 H11 N O2; 6.819	165.079	6.819	34132	99.32	169.076	Find by Auto MS/MS	DBSearch	3	ECD-pos.d		C9 H11 N O2	166.086		119	Methyl 2-(methylamino)benzoate	5	85-91-6	99.32	0
TRUE	Cpd 121: Betaine; C5 H11 N O2; 6.892	117.078	6.892	114872	67.62	121.051	Find by Auto MS/MS	DBSearch	3	ECD-pos.d		C5 H11 N O2	118.086		121	Betaine	2	107-43-7	67.62	-7.59
TRUE	Cpd 125: Narirutin; C27 H32 O14; 6.977	580.178	6.977	44757	46.48	257.08	Find by Auto MS/MS	DBSearch	3	ECD-pos.d		C27 H32 O14	581.186		125	Narirutin	2	14259-46-2	46.48	-1.41
TRUE	Cpd 127: Rosarin; C20 H28 O10; 7.034	428.168	7.034	45759	90.68	177.055	Find by Auto MS/MS	DBSearch	3	ECD-pos.d		C20 H28 O10	446.202		127	Rosarin	1	84954-93-8	90.68	-0.03
TRUE	Cpd 128: 2''-O-Rhamnosylvitexin; C27 H30 O14; 7.050	578.164	7.05	145325	73.14	579.171	Find by Auto MS/MS	DBSearch-LibSearch	3	ECD-pos.d		C27 H30 O14	579.17	77.87	128	2''-O-Rhamnosylvitexin	5	64820-99-1	68.41	1.61
TRUE	Cpd 130: Apioside; C26 H28 O14; 7.120	564.148	7.12	88429	97.57	565.155	Find by Auto MS/MS	DBSearch	3	ECD-pos.d		C26 H28 O14	565.155		130	Apioside	6	26544-34-3	97.57	-0.11
TRUE	Cpd 131: Ganoderic acid G; C30 H44 O8; 7.148	532.303	7.148	37126	96.29	555.292	Find by Auto MS/MS	DBSearch	3	ECD-pos.d		C30 H44 O8	555.293		131	Ganoderic acid G	1	98665-22-6	96.29	-0.53
TRUE	Cpd 132: Dihydrodaidzein; C15 H12 O4; 7.221	256.074	7.221	132685	99.55	257.081	Find by Auto MS/MS	DBSearch	3	ECD-pos.d		C15 H12 O4	257.081		132	Dihydrodaidzein	3	17238-05-0	99.55	-0.15
TRUE	Cpd 133: Vitexin; C21 H20 O10; 7.285	432.106	7.284	245502	82.15	433.113	Find by Auto MS/MS	DBSearch-LibSearch	3	ECD-pos.d		C21 H20 O10	433.113	87.87	133	Vitexin	10	3681-93-4	76.43	1.87
TRUE	Cpd 135: Aromadendrin; C15 H12 O6; 7.332	288.063	7.332	71039	95.52	289.071	Find by Auto MS/MS	DBSearch	3	ECD-pos.d		C15 H12 O6	289.071		135	Aromadendrin	2	480-20-6	95.52	-0.06
TRUE	Cpd 137: Liquiritin; C21 H22 O9; 7.348	418.126	7.348	196577	97.18	257.081	Find by Auto MS/MS	DBSearch	3	ECD-pos.d		C21 H22 O9	419.134		137	Liquiritin	3	551-15-5	97.18	-0.23
TRUE	Cpd 139: Pinobanksin; C15 H12 O5; 7.412	272.068	7.412	100282	97.96	273.076	Find by Auto MS/MS	DBSearch	3	ECD-pos.d		C15 H12 O5	273.076		139	Pinobanksin	3	548-82-3	97.96	-0.08
TRUE	Cpd 141: Isoliquiritin; C21 H22 O9; 7.491	418.126	7.491	82164	97.68	257.081	Find by Auto MS/MS	DBSearch	3	ECD-pos.d		C21 H22 O9	436.16		141	Isoliquiritin	3	5041-81-6	97.68	-0.44
TRUE	Cpd 143: Diosmetin-7-O-β-D-glucopyranoside; C22 H22 O11; 7.561	462.116	7.561	25727	92.36	463.122	Find by Auto MS/MS	DBSearch	3	ECD-pos.d		C22 H22 O11	463.123		143	Diosmetin-7-O-β-D-glucopyranoside	7	20126-59-4	92.36	0.28
TRUE	Cpd 144: Tetrandrine; C38 H42 N2 O6; 7.605	622.304	7.605	55879	98.58	623.311	Find by Auto MS/MS	DBSearch	3	ECD-pos.d		C38 H42 N2 O6	623.311		144	Tetrandrine	1	518-34-3	98.58	-0.89
TRUE	Cpd 145: Citropten; C11 H10 O4; 7.618	206.058	7.618	22882	95.74	175.037	Find by Auto MS/MS	DBSearch	3	ECD-pos.d		C11 H10 O4	207.065		145	Citropten	1	487-06-9	95.74	1.93
TRUE	Cpd 146: Saponarin; C27 H30 O15; 7.675	594.158	7.675	68614	95.68	287.055	Find by Auto MS/MS	DBSearch	3	ECD-pos.d		C27 H30 O15	595.165		146	Saponarin	7	20310-89-8	95.68	-0.63
TRUE	Cpd 147: Rhoifolin; C27 H30 O14; 7.678	578.164	7.678	2320949	94.33	271.06	Find by Auto MS/MS	DBSearch-LibSearch	3	ECD-pos.d		C27 H30 O14	579.171	94.36	147	Rhoifolin	5	17306-46-6	94.3	0.62
TRUE	Cpd 150: Naringin; C27 H32 O14; 7.763	580.18	7.763	1974786	94.71	273.076	Find by Auto MS/MS	DBSearch-LibSearch	3	ECD-pos.d		C27 H32 O14	581.187	90.65	150	Naringin	2	10236-47-2	98.76	0.86
TRUE	Cpd 151: Engeletin; C21 H22 O10; 7.805	434.121	7.805	377449	97.24	273.076	Find by Auto MS/MS	DBSearch	3	ECD-pos.d		C21 H22 O10	435.129		151	Engeletin	2	572-31-6	97.24	0.3
TRUE	Cpd 154: Linderane; C15 H16 O4; 7.919	260.105	7.919	124339	99.71	189.055	Find by Auto MS/MS	DBSearch	3	ECD-pos.d		C15 H16 O4	261.112		154	Linderane	1	13476-25-0	99.71	0.26
TRUE	Cpd 156: （6aR，11aR)-9,10-dimethoxy pterocarpan-3-O-β-D-glucopyanoside; C23 H26 O10; 7.948	462.15	7.948	86793	86.86	463.158	Find by Auto MS/MS	DBSearch	3	ECD-pos.d		C23 H26 O10	463.157		156	（6aR，11aR)-9,10-dimethoxy pterocarpan-3-O-β-D-glucopyanoside	1	94367-42-7	86.86	-5.51
TRUE	Cpd 158: Pinobanksin; C15 H12 O5; 8.020	272.068	8.02	123372	98.31	273.076	Find by Auto MS/MS	DBSearch	3	ECD-pos.d		C15 H12 O5	273.076		158	Pinobanksin	3	548-82-3	98.31	0.24
TRUE	Cpd 159: Hispidulin; C16 H12 O6; 8.090	300.063	8.09	293010	99.77	301.071	Find by Auto MS/MS	DBSearch	3	ECD-pos.d		C16 H12 O6	301.071		159	Hispidulin	6	1447-88-7	99.77	0.25
TRUE	Cpd 160: Isoliquiritin apioside; C26 H30 O13; 8.141	550.169	8.141	160144	98.51	257.081	Find by Auto MS/MS	DBSearch-LibSearch	3	ECD-pos.d		C26 H30 O13	551.176	98.61	160	Isoliquiritin apioside	3	120926-46-7	98.41	0.2
TRUE	Cpd 162: Ligustroflavone; C33 H40 O18; 8.189	724.221	8.189	31280	99.72	273.075	Find by Auto MS/MS	DBSearch	3	ECD-pos.d		C33 H40 O18	725.229		162	Ligustroflavone	1	260413-62-5	99.72	0.05
TRUE	Cpd 164: Decuroside IV; C25 H32 O13; 8.291	540.187	8.291	66840	89.71	269.081	Find by Auto MS/MS	DBSearch	3	ECD-pos.d		C25 H32 O13	563.176		164	Decuroside IV	2	96627-80-4	89.71	4.12
TRUE	Cpd 165: Dihydrodaidzein; C15 H12 O4; 8.297	256.074	8.297	99914	99.66	257.081	Find by Auto MS/MS	DBSearch	3	ECD-pos.d		C15 H12 O4	257.081		165	Dihydrodaidzein	3	17238-05-0	99.66	0.12
TRUE	Cpd 167: Isomucronulatol 7-O-glucoside; C23 H28 O10; 8.360	464.166	8.36	70961	83.53	465.173	Find by Auto MS/MS	DBSearch	3	ECD-pos.d		C23 H28 O10	465.173		167	Isomucronulatol 7-O-glucoside	2	136087-29-1	83.53	-5.93
TRUE	Cpd 168: Liquiritin; C21 H22 O9; 8.363	418.126	8.363	363157	97.81	257.081	Find by Auto MS/MS	DBSearch	3	ECD-pos.d		C21 H22 O9	419.134		168	Liquiritin	3	551-15-5	97.81	0.14
TRUE	Cpd 171: Betaine; C5 H11 N O2; 8.475	117.079	8.475	116031	88.99	121.051	Find by Auto MS/MS	DBSearch	3	ECD-pos.d		C5 H11 N O2	118.086		171	Betaine	2	107-43-7	88.99	-3.43
TRUE	Cpd 172: Formononetin glucoside; C22 H22 O9; 8.535	430.127	8.535	617996	97.92	269.081	Find by Auto MS/MS	DBSearch-LibSearch	3	ECD-pos.d		C22 H22 O9	431.134	97.25	172	Formononetin glucoside	5	486-62-4	98.59	0.48
TRUE	Cpd 173: Tectochrysin; C16 H12 O4; 8.548	268.074	8.548	176450	98.31	269.081	Find by Auto MS/MS	DBSearch	3	ECD-pos.d		C16 H12 O4	269.081		173	Tectochrysin	6	520-28-5	98.31	-0.1
TRUE	Cpd 174: 8-Methylretusin-7-O-glucopyranoside; C23 H24 O10; 8.589	460.137	8.589	31580	94.53	299.092	Find by Auto MS/MS	DBSearch-LibSearch	3	ECD-pos.d		C23 H24 O10	461.144	96.01	174	8-Methylretusin-7-O-glucopyranoside	1	68862-13-5	93.04	-0.88
TRUE	Cpd 178: Linderane; C15 H16 O4; 8.690	260.106	8.69	2287928	94.51	189.055	Find by Auto MS/MS	DBSearch	3	ECD-pos.d		C15 H16 O4	261.113		178	Linderane	1	13476-25-0	94.51	3.66
TRUE	Cpd 179: Plumbagin; C11 H8 O3; 8.712	188.048	8.712	1141721	94.71	131.049	Find by Auto MS/MS	DBSearch-LibSearch	3	ECD-pos.d		C11 H8 O3	189.055	90.47	179	Plumbagin	6	481-42-5	98.96	1.06
TRUE	Cpd 180: (+)-Ulopterol; C15 H18 O5; 8.732	278.115	8.732	380299	99.71	301.105	Find by Auto MS/MS	DBSearch	3	ECD-pos.d		C15 H18 O5	301.105		180	(+)-Ulopterol	4	28095-18-3	99.71	-0.1
TRUE	Cpd 186: Dihydrodaidzein; C15 H12 O4; 8.947	256.074	8.947	208785	99.18	257.081	Find by Auto MS/MS	DBSearch	3	ECD-pos.d		C15 H12 O4	257.081		186	Dihydrodaidzein	3	17238-05-0	99.18	-0.12
TRUE	Cpd 189: Betaine; C5 H11 N O2; 9.103	117.079	9.103	106257	99.07	121.051	Find by Auto MS/MS	DBSearch	3	ECD-pos.d		C5 H11 N O2	118.086		189	Betaine	2	107-43-7	99.07	0.33
TRUE	Cpd 196: Xanthoxylin; C10 H12 O4; 9.334	196.076	9.334	220303	74.01	219.065	Find by Auto MS/MS	DBSearch	3	ECD-pos.d		C10 H12 O4	219.065		196	Xanthoxylin	3	90-24-4	74.01	12.57
TRUE	Cpd 199: Xanthotoxol; C11 H6 O4; 9.388	202.027	9.388	47338	98.91	203.034	Find by Auto MS/MS	DBSearch-LibSearch	3	ECD-pos.d		C11 H6 O4	203.034	98.41	199	Xanthotoxol	3	2009-24-7	99.41	0.11
TRUE	Cpd 203: Asebotin; C22 H26 O10; 9.534	450.155	9.534	67742	89.16	269.081	Find by Auto MS/MS	DBSearch	3	ECD-pos.d		C22 H26 O10	473.144		203	Asebotin	1	11075-15-3	89.16	4.76
TRUE	Cpd 204: Elemicin; C12 H16 O3; 9.546	208.11	9.546	21355	92.87	163.113	Find by Auto MS/MS	DBSearch	3	ECD-pos.d		C12 H16 O3	209.117		204	Elemicin	4	487-11-6	92.87	0.14
TRUE	Cpd 206: Linderane; C15 H16 O4; 9.617	260.105	9.617	60759	89.86	189.055	Find by Auto MS/MS	DBSearch	3	ECD-pos.d		C15 H16 O4	261.112		206	Linderane	1	13476-25-0	89.86	0.39
TRUE	Cpd 210: Myristic acid; C14 H28 O2; 9.740	228.209	9.74	46678	95	246.243	Find by Auto MS/MS	DBSearch	3	ECD-pos.d		C14 H28 O2	246.243		210	Myristic acid	1	544-63-8	95	0.34
TRUE	Cpd 211: Cheilanthifoline; C19 H19 N O4; 9.753	325.131	9.753	91112	78.42	177.055	Find by Auto MS/MS	DBSearch	3	ECD-pos.d		C19 H19 N O4	343.165		211	Cheilanthifoline	1	483-44-3	78.42	-0.8
TRUE	Cpd 212: Licochalcone D; C21 H22 O5; 9.791	354.147	9.791	568621	98.8	153.127	Find by Auto MS/MS	DBSearch	3	ECD-pos.d		C21 H22 O5	355.154		212	Licochalcone D	2	144506-15-0	98.8	0.27
TRUE	Cpd 213: Tetrahydrocurcumin; C21 H24 O6; 9.854	372.157	9.854	241317	98.74	153.127	Find by Auto MS/MS	DBSearch	3	ECD-pos.d		C21 H24 O6	373.165		213	Tetrahydrocurcumin	3	36062-04-1	98.74	0.17
TRUE	Cpd 215: Tetrahydrocurcumin; C21 H24 O6; 9.889	372.157	9.889	131399	99.45	395.146	Find by Auto MS/MS	DBSearch	3	ECD-pos.d		C21 H24 O6	395.147		215	Tetrahydrocurcumin	4	36062-04-1	99.45	-0.24
TRUE	Cpd 214: (-)-Fenchone; C10 H16 O; 9.889	152.12	9.889	7532	99.41	153.018	Find by Auto MS/MS	DBSearch	3	ECD-pos.d		C10 H16 O	153.127		214	(-)-Fenchone	2	7787-20-4	99.41	-0.49
TRUE	Cpd 218: Xanthotoxol; C11 H6 O4; 10.004	202.027	10.004	30269	94.19	203.034	Find by Auto MS/MS	DBSearch-LibSearch	3	ECD-pos.d		C11 H6 O4	203.034	93.38	218	Xanthotoxol	3	2009-24-7	95	-0.07
TRUE	Cpd 219: 3,8-dihydroxy-urolithin; C13 H8 O4; 10.016	228.042	10.016	14060	97.46	229.05	Find by Auto MS/MS	DBSearch	3	ECD-pos.d		C13 H8 O4	229.049		219	3,8-dihydroxy-urolithin	2	1143-70-0	97.46	-0.59
TRUE	Cpd 221: Betaine; C5 H11 N O2; 10.095	117.079	10.095	108437	86.56	121.051	Find by Auto MS/MS	DBSearch	3	ECD-pos.d		C5 H11 N O2	118.086		221	Betaine	2	107-43-7	86.56	-0.15
TRUE	Cpd 224: Linderane; C15 H16 O4; 10.188	260.105	10.188	213260	98.12	189.055	Find by Auto MS/MS	DBSearch	3	ECD-pos.d		C15 H16 O4	261.112		224	Linderane	1	13476-25-0	98.12	-0.54
TRUE	Cpd 226: Plumbagin; C11 H8 O3; 10.261	188.047	10.261	100744	95.17	131.049	Find by Auto MS/MS	DBSearch-LibSearch	3	ECD-pos.d		C11 H8 O3	189.055	92.12	226	Plumbagin	6	481-42-5	98.21	0.05
TRUE	Cpd 228: Umbelliferone; C9 H6 O3; 10.302	162.032	10.302	183091	93.25	163.039	Find by Auto MS/MS	DBSearch-LibSearch	3	ECD-pos.d		C9 H6 O3	163.039	93.08	228	Umbelliferone	1	93-35-6	93.42	-0.51
TRUE	Cpd 229: Cryptotanshinone; C19 H20 O3; 10.368	296.141	10.368	451227	99.59	135.117	Find by Auto MS/MS	DBSearch	3	ECD-pos.d		C19 H20 O3	297.149		229	Cryptotanshinone	1	35825-57-1	99.59	0.14
TRUE	Cpd 230: Licochalcone D; C21 H22 O5; 10.388	354.145	10.388	320081	88.48	355.152	Find by Auto MS/MS	DBSearch	3	ECD-pos.d		C21 H22 O5	355.152		230	Licochalcone D	2	144506-15-0	88.48	-5.86
TRUE	Cpd 232: (-)-Fenchone; C10 H16 O; 10.419	152.12	10.419	36307	88.72	135.117	Find by Auto MS/MS	DBSearch-LibSearch	3	ECD-pos.d		C10 H16 O	153.127	89.98	232	(-)-Fenchone	2	7787-20-4	87.47	0.35
TRUE	Cpd 234: Tetrahydrocurcumin; C21 H24 O6; 10.597	372.157	10.597	60934	93.78	395.146	Find by Auto MS/MS	DBSearch	3	ECD-pos.d		C21 H24 O6	395.146		234	Tetrahydrocurcumin	4	36062-04-1	93.78	-0.98
TRUE	Cpd 235: Bergaptol; C11 H6 O4; 10.632	202.026	10.632	26365	89.27	203.033	Find by Auto MS/MS	DBSearch-LibSearch	3	ECD-pos.d		C11 H6 O4	203.034	83.15	235	Bergaptol	3	486-60-2	95.39	-1.12
TRUE	Cpd 237: Tectochrysin; C16 H12 O4; 10.705	268.074	10.705	191260	98.91	269.081	Find by Auto MS/MS	DBSearch	3	ECD-pos.d		C16 H12 O4	269.081		237	Tectochrysin	6	520-28-5	98.91	-0.24
TRUE	Cpd 238: Betaine; C5 H11 N O2; 10.718	117.079	10.718	112054	82.69	121.051	Find by Auto MS/MS	DBSearch	3	ECD-pos.d		C5 H11 N O2	118.086		238	Betaine	2	107-43-7	82.69	-0.46
TRUE	Cpd 242: Umbelliferone; C9 H6 O3; 10.860	162.032	10.86	14985	93.78	163.039	Find by Auto MS/MS	DBSearch-LibSearch	3	ECD-pos.d		C9 H6 O3	163.039	89.37	242	Umbelliferone	1	93-35-6	98.18	-0.36
TRUE	Cpd 244: Moslosooflavone; C17 H14 O5; 10.918	298.084	10.918	36840	94.15	299.091	Find by Auto MS/MS	DBSearch	3	ECD-pos.d		C17 H14 O5	299.091		244	Moslosooflavone	4	740-33-0	94.15	-0.2
TRUE	Cpd 245: Costunolide; C15 H20 O2; 10.975	232.144	10.975	24408	72.24	250.178	Find by Auto MS/MS	DBSearch	3	ECD-pos.d		C15 H20 O2	250.178		245	Costunolide	5	553-21-9	72.24	-10.57
TRUE	Cpd 247: Guaiacin; C20 H24 O4; 11.045	328.167	11.045	27858	97.04	189.055	Find by Auto MS/MS	DBSearch	3	ECD-pos.d		C20 H24 O4	329.175		247	Guaiacin	3	36531-08-5	97.04	-0.3
TRUE	Cpd 253: Limonin; C26 H30 O8; 11.219	470.194	11.219	960484	95.01	471.201	Find by Auto MS/MS	DBSearch-LibSearch	3	ECD-pos.d		C26 H30 O8	471.202	91.06	253	Limonin	1	1180-71-8	98.96	0.66
TRUE	Cpd 254: Limonin; C26 H30 O8; 11.273	470.193	11.273	37565	89.23	471.202	Find by Auto MS/MS	DBSearch	3	ECD-pos.d		C26 H30 O8	488.228		254	Limonin	1	1180-71-8	89.23	-1.63
TRUE	Cpd 255: Linderane; C15 H16 O4; 11.282	260.106	11.282	2756585	96.12	189.055	Find by Auto MS/MS	DBSearch	3	ECD-pos.d		C15 H16 O4	261.113		255	Linderane	1	13476-25-0	96.12	2.81
TRUE	Cpd 256: Plumbagin; C11 H8 O3; 11.339	188.047	11.339	572151	95.53	131.049	Find by Auto MS/MS	DBSearch-LibSearch	3	ECD-pos.d		C11 H8 O3	189.055	91.16	256	Plumbagin	6	481-42-5	99.89	0.56
TRUE	Cpd 259: Linderane; C15 H16 O4; 11.431	260.105	11.431	19837	98.4	283.094	Find by Auto MS/MS	DBSearch	3	ECD-pos.d		C15 H16 O4	283.094		259	Linderane	1	13476-25-0	98.4	-0.97
TRUE	Cpd 260: Betaine; C5 H11 N O2; 11.472	117.079	11.472	119289	87.05	121.051	Find by Auto MS/MS	DBSearch	3	ECD-pos.d		C5 H11 N O2	118.086		260	Betaine	2	107-43-7	87.05	-0.14
TRUE	Cpd 269: Tigloylgomisin P; C28 H34 O9; 11.904	514.22	11.904	583489	99.22	515.227	Find by Auto MS/MS	DBSearch	3	ECD-pos.d		C28 H34 O9	515.227		269	Tigloylgomisin P	4	69176-51-8	99.22	-0.09
TRUE	Cpd 274: Betaine; C5 H11 N O2; 12.024	117.079	12.024	122336	86.75	121.051	Find by Auto MS/MS	DBSearch	3	ECD-pos.d		C5 H11 N O2	118.086		274	Betaine	2	107-43-7	86.75	-0.68
TRUE	Cpd 275: 1-(3,4-dimethoxyphenyl)-2-(4-allly-2,6-dimethoxyphenoxy)propan-1-ol; C21 H26 O6; 12.116	374.172	12.116	17940	92.93	397.161	Find by Auto MS/MS	DBSearch	3	ECD-pos.d		C21 H26 O6	397.161		275	1-(3,4-dimethoxyphenyl)-2-(4-allly-2,6-dimethoxyphenoxy)propan-1-ol	3	41535-95-9	92.93	-1.97
TRUE	Cpd 276: （E）-1，7-Bis（4-hydroxy-3-methoxyphenyl）hept-4-en-3-one; C21 H24 O5; 12.129	356.163	12.129	19874	93.02	358.368	Find by Auto MS/MS	DBSearch	3	ECD-pos.d		C21 H24 O5	357.17		276	（E）-1，7-Bis（4-hydroxy-3-methoxyphenyl）hept-4-en-3-one	2	128700-97-0	93.02	0.32
TRUE	Cpd 278: Xanthoxylin; C10 H12 O4; 12.202	196.076	12.202	31865	77.01	219.065	Find by Auto MS/MS	DBSearch	3	ECD-pos.d		C10 H12 O4	219.065		278	Xanthoxylin	3	90-24-4	77.01	12.05
TRUE	Cpd 279: Linalool; C10 H18 O; 12.243	154.136	12.243	15459	92.08	172.169	Find by Auto MS/MS	DBSearch	3	ECD-pos.d		C10 H18 O	172.169		279	Linalool	1	78-70-6	92.08	-0.8
TRUE	Cpd 283: Umbelliferone; C9 H6 O3; 12.573	162.032	12.573	46127	94.18	163.039	Find by Auto MS/MS	DBSearch-LibSearch	3	ECD-pos.d		C9 H6 O3	163.039	90.2	283	Umbelliferone	1	93-35-6	98.17	0.21
TRUE	Cpd 284: Betaine; C5 H11 N O2; 12.595	117.079	12.595	121564	99.49	121.051	Find by Auto MS/MS	DBSearch	3	ECD-pos.d		C5 H11 N O2	118.086		284	Betaine	2	107-43-7	99.49	0.32
TRUE	Cpd 285: Cryptotanshinone; C19 H20 O3; 12.601	296.141	12.601	53984	89.1	163.039	Find by Auto MS/MS	DBSearch	3	ECD-pos.d		C19 H20 O3	297.148		285	Cryptotanshinone	1	35825-57-1	89.1	-0.67
TRUE	Cpd 286: Blinin; C22 H32 O6; 12.687	392.222	12.687	22924	60.88	119.086	Find by Auto MS/MS	DBSearch	3	ECD-pos.d		C22 H32 O6	415.211		286	Blinin	1	125675-09-4	60.88	6.07
TRUE	Cpd 289: Kushenol I; C26 H30 O7; 12.874	454.199	12.874	125121	99.57	455.206	Find by Auto MS/MS	DBSearch	3	ECD-pos.d		C26 H30 O7	455.206		289	Kushenol I	3	99119-69-4	99.57	-0.65
TRUE	Cpd 294: Betaine; C5 H11 N O2; 13.160	117.079	13.16	132545	87.76	121.051	Find by Auto MS/MS	DBSearch	3	ECD-pos.d		C5 H11 N O2	118.086		294	Betaine	2	107-43-7	87.76	0.01
TRUE	Cpd 297: Blinin; C22 H32 O6; 13.531	392.222	13.531	114211	78.37	119.086	Find by Auto MS/MS	DBSearch	3	ECD-pos.d		C22 H32 O6	415.212		297	Blinin	1	125675-09-4	78.37	6.19
TRUE	Cpd 301: Betaine; C5 H11 N O2; 13.788	117.079	13.788	120138	98.81	121.051	Find by Auto MS/MS	DBSearch	3	ECD-pos.d		C5 H11 N O2	118.086		301	Betaine	2	107-43-7	98.81	-0.11
TRUE	Cpd 305: Betaine; C5 H11 N O2; 14.359	117.079	14.359	128826	87.11	121.051	Find by Auto MS/MS	DBSearch	3	ECD-pos.d		C5 H11 N O2	118.086		305	Betaine	2	107-43-7	87.11	0.57
TRUE	Cpd 311: Betaine; C5 H11 N O2; 14.987	117.079	14.987	117880	98.42	121.051	Find by Auto MS/MS	DBSearch	3	ECD-pos.d		C5 H11 N O2	118.086		311	Betaine	2	107-43-7	98.42	-0.64
TRUE	Cpd 316: Betaine; C5 H11 N O2; 15.558	117.079	15.558	126439	87.73	121.051	Find by Auto MS/MS	DBSearch	3	ECD-pos.d		C5 H11 N O2	118.086		316	Betaine	2	107-43-7	87.73	-0.49
TRUE	Cpd 322: Nardosinone; C15 H22 O3; 16.148	250.159	16.148	105770	76.19	213.127	Find by Auto MS/MS	DBSearch	3	ECD-pos.d		C15 H22 O3	273.149		322	Nardosinone	1	23720-80-1	76.19	10.11
TRUE	Cpd 327: Betaine; C5 H11 N O2; 16.325	117.079	16.325	117923	98.58	121.051	Find by Auto MS/MS	DBSearch	3	ECD-pos.d		C5 H11 N O2	118.086		327	Betaine	2	107-43-7	98.58	-0.13
TRUE	Cpd 328: Dehydrodiisoeugenol; C20 H22 O4; 16.341	326.149	16.341	48813	84.51	327.157	Find by Auto MS/MS	DBSearch	3	ECD-pos.d		C20 H22 O4	327.157		328	Dehydrodiisoeugenol	1	2680-81-1	84.51	-7.29
TRUE	Cpd 329: Pterosin B; C14 H18 O2; 16.614	218.133	16.614	17129	76.3	241.123	Find by Auto MS/MS	DBSearch	3	ECD-pos.d		C14 H18 O2	241.122		329	Pterosin B	1	34175-96-7	76.3	9.9
TRUE	Cpd 330: Dehydrodiisoeugenol; C20 H22 O4; 16.640	326.149	16.64	15600	78.21	327.156	Find by Auto MS/MS	DBSearch	3	ECD-pos.d		C20 H22 O4	327.156		330	Dehydrodiisoeugenol	1	2680-81-1	78.21	-8.21
TRUE	Cpd 331: Nardosinone; C15 H22 O3; 16.684	250.159	16.684	10967	75.85	274.275	Find by Auto MS/MS	DBSearch	3	ECD-pos.d		C15 H22 O3	273.149		331	Nardosinone	1	23720-80-1	75.85	9.38
TRUE	Cpd 335: Betaine; C5 H11 N O2; 16.871	117.079	16.871	131599	87.29	121.051	Find by Auto MS/MS	DBSearch	3	ECD-pos.d		C5 H11 N O2	118.086		335	Betaine	2	107-43-7	87.29	0.15
TRUE	Cpd 338: Curcumenol; C15 H22 O2; 16.982	234.162	16.982	23120	98.75	237.112	Find by Auto MS/MS	DBSearch	3	ECD-pos.d		C15 H22 O2	235.169		338	Curcumenol	1	19431-84-6	98.75	-1.64
TRUE	Cpd 341: Linoleic acid; C18 H32 O2; 17.439	280.24	17.439	17627	81.03	282.278	Find by Auto MS/MS	DBSearch	3	ECD-pos.d		C18 H32 O2	281.248		341	Linoleic acid	1	60-33-3	81.03	-0.37
TRUE	Cpd 342: Betaine; C5 H11 N O2; 17.442	117.079	17.442	128378	87.59	121.051	Find by Auto MS/MS	DBSearch	3	ECD-pos.d		C5 H11 N O2	118.086		342	Betaine	2	107-43-7	87.59	-1.18
TRUE	Cpd 347: 6-Shogaol; C17 H24 O3; 17.871	276.173	17.871	47420	87.24	277.18	Find by Auto MS/MS	DBSearch	3	ECD-pos.d		C17 H24 O3	277.18		347	6-Shogaol	1	555-66-8	87.24	0.02
TRUE	Cpd 350: Betaine; C5 H11 N O2; 18.071	117.079	18.071	128102	87.85	121.051	Find by Auto MS/MS	DBSearch	3	ECD-pos.d		C5 H11 N O2	118.086		350	Betaine	2	107-43-7	87.85	-0.97
TRUE	Cpd 351: Aristolone; C15 H22 O; 18.204	218.167	18.204	19725	99.22	219.174	Find by Auto MS/MS	DBSearch	3	ECD-pos.d		C15 H22 O	219.174		351	Aristolone	3	6831-17-0	99.22	-0.59
TRUE	Cpd 355: Linoleic acid; C18 H32 O2; 18.398	280.24	18.398	19010	84.6	281.249	Find by Auto MS/MS	DBSearch	3	ECD-pos.d		C18 H32 O2	281.248		355	Linoleic acid	1	60-33-3	84.6	-0.66
TRUE	Cpd 358: Betaine; C5 H11 N O2; 18.642	117.079	18.642	137803	99.39	121.051	Find by Auto MS/MS	DBSearch	3	ECD-pos.d		C5 H11 N O2	118.086		358	Betaine	2	107-43-7	99.39	0.24
TRUE	Cpd 359: Butylscopolamine; C21 H30 N O4; 18.820	360.215	18.82	62436	82.08	185.081	Find by Auto MS/MS	DBSearch	3	ECD-pos.d		C21 H30 N O4	361.222		359	Butylscopolamine	1	7182-53-8	82.08	-7.39
TRUE	Cpd 360: Butylscopolamine; C21 H30 N O4; 18.833	360.215	18.833	45765	80.22	383.204	Find by Auto MS/MS	DBSearch	3	ECD-pos.d		C21 H30 N O4	383.204		360	Butylscopolamine	1	7182-53-8	80.22	-7.88
TRUE	Cpd 362: Linoleic acid; C18 H32 O2; 18.925	280.24	18.925	27003	85.97	281.247	Find by Auto MS/MS	DBSearch	3	ECD-pos.d		C18 H32 O2	281.247		362	Linoleic acid	1	60-33-3	85.97	-0.28
TRUE	Cpd 363: Betaine; C5 H11 N O2; 19.214	117.079	19.214	149479	99.02	121.051	Find by Auto MS/MS	DBSearch	3	ECD-pos.d		C5 H11 N O2	118.086		363	Betaine	2	107-43-7	99.02	0.43
TRUE	Cpd 368: Betaine; C5 H11 N O2; 19.784	117.079	19.784	146104	87.79	121.051	Find by Auto MS/MS	DBSearch	3	ECD-pos.d		C5 H11 N O2	118.086		368	Betaine	2	107-43-7	87.79	0.26
TRUE	Cpd 372: Betaine; C5 H11 N O2; 20.356	117.079	20.356	136587	87.07	121.051	Find by Auto MS/MS	DBSearch	3	ECD-pos.d		C5 H11 N O2	118.086		372	Betaine	2	107-43-7	87.07	-0.51
TRUE	Cpd 376: Betaine; C5 H11 N O2; 20.927	117.079	20.927	136955	82.85	121.051	Find by Auto MS/MS	DBSearch	3	ECD-pos.d		C5 H11 N O2	118.086		376	Betaine	2	107-43-7	82.85	-0.43
TRUE	Cpd 379: Didrovaltrate; C22 H32 O8; 21.054	424.207	21.054	54440	86.02	425.215	Find by Auto MS/MS	DBSearch	3	ECD-pos.d		C22 H32 O8	425.215		379	Didrovaltrate	1	18296-45-2	86.02	-5.87
TRUE	Cpd 385: Betaine; C5 H11 N O2; 21.555	117.079	21.555	148409	87.93	121.051	Find by Auto MS/MS	DBSearch	3	ECD-pos.d		C5 H11 N O2	118.086		385	Betaine	2	107-43-7	87.93	0.41
TRUE	Cpd 389: Betaine; C5 H11 N O2; 22.126	117.079	22.126	143565	86.94	121.051	Find by Auto MS/MS	DBSearch	3	ECD-pos.d		C5 H11 N O2	118.086		389	Betaine	2	107-43-7	86.94	0.83
TRUE	Cpd 394: Betaine; C5 H11 N O2; 22.761	117.079	22.761	161224	86.92	121.051	Find by Auto MS/MS	DBSearch	3	ECD-pos.d		C5 H11 N O2	118.086		394	Betaine	2	107-43-7	86.92	0.08
TRUE	Cpd 405: Betaine; C5 H11 N O2; 23.368	117.079	23.368	159682	87.28	121.051	Find by Auto MS/MS	DBSearch	3	ECD-pos.d		C5 H11 N O2	118.086		405	Betaine	2	107-43-7	87.28	0.19
TRUE	Cpd 416: Betaine; C5 H11 N O2; 24.009	117.079	24.009	142621	83.88	121.051	Find by Auto MS/MS	DBSearch	3	ECD-pos.d		C5 H11 N O2	118.086		416	Betaine	2	107-43-7	83.88	-0.75
TRUE	Cpd 554: Betaine; C5 H11 N O2; 32.273	117.079	32.273	131635	98.02	121.051	Find by Auto MS/MS	DBSearch	3	ECD-pos.d		C5 H11 N O2	118.086		554	Betaine	2	107-43-7	98.02	0.84
TRUE	Cpd 563: Betaine; C5 H11 N O2; 32.942	117.079	32.942	133631	99.32	121.051	Find by Auto MS/MS	DBSearch	3	ECD-pos.d		C5 H11 N O2	118.086		563	Betaine	2	107-43-7	99.32	0.36
TRUE	Cpd 568: Betaine; C5 H11 N O2; 33.507	117.079	33.507	124722	87.45	121.051	Find by Auto MS/MS	DBSearch	3	ECD-pos.d		C5 H11 N O2	118.086		568	Betaine	2	107-43-7	87.45	-0.76
TRUE	Cpd 573: Betaine; C5 H11 N O2; 34.141	117.079	34.141	127721	86.66	121.051	Find by Auto MS/MS	DBSearch	3	ECD-pos.d		C5 H11 N O2	118.086		573	Betaine	2	107-43-7	86.66	-0.14
TRUE	Cpd 578: Betaine; C5 H11 N O2; 34.776	117.079	34.776	125294	87.43	121.051	Find by Auto MS/MS	DBSearch	3	ECD-pos.d		C5 H11 N O2	118.086		578	Betaine	2	107-43-7	87.43	0.33
TRUE	Cpd 2: 0.459		0.459	27358		118.086	Find by Auto MS/MS		3	ECD-pos.d			116.976		2		0
TRUE	Cpd 3: 0.494		0.494	13393		282.279	Find by Auto MS/MS		3	ECD-pos.d			282.279		3		0
TRUE	Cpd 5: 1.113		1.113	12373		339.348	Find by Auto MS/MS		3	ECD-pos.d			338.341		5		0
TRUE	Cpd 6: 1.170		1.17	6628		116.976	Find by Auto MS/MS		3	ECD-pos.d			113.964		6		0
TRUE	Cpd 8: 1.512		1.512	15759		118.086	Find by Auto MS/MS		3	ECD-pos.d			116.976		8		0
TRUE	Cpd 9: 1.544		1.544	31717		214.918	Find by Auto MS/MS		3	ECD-pos.d			214.917		9		0
TRUE	Cpd 10: 1.557		1.557	10440		122.963	Find by Auto MS/MS		3	ECD-pos.d			122.964		10		0
TRUE	Cpd 11: 1.569		1.569	9003		182.902	Find by Auto MS/MS		3	ECD-pos.d			182.902		11		0
TRUE	Cpd 13: 1.670		1.67	32972		104.107	Find by Auto MS/MS		3	ECD-pos.d			242.925		13		0
TRUE	Cpd 14: 1.683		1.683	32126		262.179	Find by Auto MS/MS		3	ECD-pos.d			258.899		14		0
TRUE	Cpd 15: 1.686		1.686	1087924		104.107	Find by Auto MS/MS		3	ECD-pos.d			104.107		15		0
TRUE	Cpd 18: 1.797		1.797	43552		116.07	Find by Auto MS/MS		3	ECD-pos.d			116.071		18		0
TRUE	Cpd 19: 1.800		1.8	2380504		144.102	Find by Auto MS/MS		3	ECD-pos.d			144.103		19		0
TRUE	Cpd 20: 1.813		1.813	679264		144.102	Find by Auto MS/MS		3	ECD-pos.d			287.197		20		0
TRUE	Cpd 22: 1.921		1.921	106331		108.044	Find by Auto MS/MS		3	ECD-pos.d			108.044		22		0
TRUE	Cpd 24: 2.028		2.028	218543		110.06	Find by Auto MS/MS		3	ECD-pos.d			110.06		24		0
TRUE	Cpd 26: 2.082		2.082	106871		127.039	Find by Auto MS/MS		3	ECD-pos.d			124.039		26		0
TRUE	Cpd 27: 2.140		2.14	26200		166.097	Find by Auto MS/MS		3	ECD-pos.d			184.108		27		0
TRUE	Cpd 30: 2.212		2.212	32979		116.963	Find by Auto MS/MS		3	ECD-pos.d			160.989		30		0
TRUE	Cpd 31: 2.225		2.225	75189		136.062	Find by Auto MS/MS		3	ECD-pos.d			266.044		31		0
TRUE	Cpd 34: 2.342		2.342	22230		144.102	Find by Auto MS/MS		3	ECD-pos.d			144.102		34		0
TRUE	Cpd 35: 2.355		2.355	8742		312.077	Find by Auto MS/MS		3	ECD-pos.d			599.158		35		0
TRUE	Cpd 36: 2.412		2.412	26050		163.123	Find by Auto MS/MS		3	ECD-pos.d			163.123		36		0
TRUE	Cpd 38: 2.596		2.596	15511		144.101	Find by Auto MS/MS		3	ECD-pos.d			144.102		38		0
TRUE	Cpd 39: 2.605		2.605	37496		114.103	Find by Auto MS/MS		3	ECD-pos.d			114.103		39		0
TRUE	Cpd 40: 2.662		2.662	25509		367.187	Find by Auto MS/MS		3	ECD-pos.d			367.186		40		0
TRUE	Cpd 43: 2.839		2.839	27992		212.103	Find by Auto MS/MS		3	ECD-pos.d			212.103		43		0
TRUE	Cpd 46: 3.166		3.166	31368		179.119	Find by Auto MS/MS		3	ECD-pos.d			179.118		46		0
TRUE	Cpd 50: 3.439		3.439	16365		114.947	Find by Auto MS/MS		3	ECD-pos.d			174.969		50		0
TRUE	Cpd 51: 3.525		3.525	40120		144.048	Find by Auto MS/MS		3	ECD-pos.d			144.048		51		0
TRUE	Cpd 53: 3.576		3.576	50844		198.969	Find by Auto MS/MS		3	ECD-pos.d			239.995		53		0
TRUE	Cpd 54: 3.598		3.598	46022		163.123	Find by Auto MS/MS		3	ECD-pos.d			163.123		54		0
TRUE	Cpd 55: 3.623		3.623	14968		343.299	Find by Auto MS/MS		3	ECD-pos.d			342.003		55		0
TRUE	Cpd 56: 3.940		3.94	7526		113.964	Find by Auto MS/MS		3	ECD-pos.d			113.963		56		0
TRUE	Cpd 60: 4.102		4.102	23648		200.071	Find by Auto MS/MS		3	ECD-pos.d			218.081		60		0
TRUE	Cpd 61: 4.197		4.197	220906		121.051	Find by Auto MS/MS		3	ECD-pos.d			120.081		61		0
TRUE	Cpd 63: 4.245		4.245	29379		156.01	Find by Auto MS/MS		3	ECD-pos.d			200		63		0
TRUE	Cpd 64: 4.580		4.58	14282		181.134	Find by Auto MS/MS		3	ECD-pos.d			181.133		64		0
TRUE	Cpd 67: 4.821		4.821	36522		276.171	Find by Auto MS/MS		3	ECD-pos.d			276.171		67		0
TRUE	Cpd 68: 4.824		4.824	20862		133.086	Find by Auto MS/MS		3	ECD-pos.d			195.123		68		0
TRUE	Cpd 69: 4.844		4.844	22433		217.104	Find by Auto MS/MS		3	ECD-pos.d			217.104		69		0
TRUE	Cpd 70: 5.081		5.081	33818		134.096	Find by Auto MS/MS		3	ECD-pos.d			134.096		70		0
TRUE	Cpd 71: 5.106		5.106	18184		134.096	Find by Auto MS/MS		3	ECD-pos.d			161.108		71		0
TRUE	Cpd 72: 5.116		5.116	24727		151.123	Find by Auto MS/MS		3	ECD-pos.d			151.123		72		0
TRUE	Cpd 74: 5.236		5.236	59762		278.186	Find by Auto MS/MS		3	ECD-pos.d			278.186		74		0
TRUE	Cpd 77: 5.480		5.48	42158		177.138	Find by Auto MS/MS		3	ECD-pos.d			177.139		77		0
TRUE	Cpd 78: 5.506		5.506	20297		264.087	Find by Auto MS/MS		3	ECD-pos.d			299.124		78		0
TRUE	Cpd 79: 5.550		5.55	23239		195.113	Find by Auto MS/MS		3	ECD-pos.d			195.113		79		0
TRUE	Cpd 81: 5.566		5.566	69411		105.07	Find by Auto MS/MS		3	ECD-pos.d			105.07		81		0
TRUE	Cpd 83: 5.722		5.722	30577		209.165	Find by Auto MS/MS		3	ECD-pos.d			209.165		83		0
TRUE	Cpd 84: 5.734		5.734	19915		485.357	Find by Auto MS/MS		3	ECD-pos.d			485.358		84		0
TRUE	Cpd 85: 5.779		5.779	61475		177.055	Find by Auto MS/MS		3	ECD-pos.d			265.154		85		0
TRUE	Cpd 87: 5.851		5.851	723060		262.191	Find by Auto MS/MS		3	ECD-pos.d			262.192		87		0
TRUE	Cpd 90: 5.905		5.905	27693		165.138	Find by Auto MS/MS		3	ECD-pos.d			165.139		90		0
TRUE	Cpd 91: 5.963		5.963	33440		103.054	Find by Auto MS/MS		3	ECD-pos.d			131.049		91		0
TRUE	Cpd 92: 5.965		5.965	260623		177.055	Find by Auto MS/MS		3	ECD-pos.d			427.207		92		0
TRUE	Cpd 94: 6.051		6.051	495200		177.055	Find by Auto MS/MS		3	ECD-pos.d			265.155		94		0
TRUE	Cpd 96: 6.136		6.136	34039		114.091	Find by Auto MS/MS		3	ECD-pos.d			114.091		96		0
TRUE	Cpd 101: 6.292		6.292	43687		163.039	Find by Auto MS/MS		3	ECD-pos.d			488.176		101		0
TRUE	Cpd 102: 6.305		6.305	71670		127.039	Find by Auto MS/MS		3	ECD-pos.d			384.187		102		0
TRUE	Cpd 105: 6.371		6.371	121746		303.134	Find by Auto MS/MS		3	ECD-pos.d			303.134		105		0
TRUE	Cpd 106: 6.393		6.393	57087		191.154	Find by Auto MS/MS		3	ECD-pos.d			191.154		106		0
TRUE	Cpd 109: 6.492		6.492	194168		293.186	Find by Auto MS/MS		3	ECD-pos.d			293.186		109		0
TRUE	Cpd 110: 6.542		6.542	445502		177.055	Find by Auto MS/MS		3	ECD-pos.d			307.188		110		0
TRUE	Cpd 111: 6.606		6.606	148154		321.192	Find by Auto MS/MS		3	ECD-pos.d			321.204		111		0
TRUE	Cpd 113: 6.670		6.67	66354		455.238	Find by Auto MS/MS		3	ECD-pos.d			455.239		113		0
TRUE	Cpd 115: 6.749		6.749	19311		181.145	Find by Auto MS/MS		3	ECD-pos.d			181.145		115		0
TRUE	Cpd 120: 6.863		6.863	47826		235.155	Find by Auto MS/MS		3	ECD-pos.d			235.155		120		0
TRUE	Cpd 122: 6.892		6.892	53428		174.091	Find by Auto MS/MS		3	ECD-pos.d			174.091		122		0
TRUE	Cpd 123: 6.920		6.92	30256		122.096	Find by Auto MS/MS		3	ECD-pos.d			265.143		123		0
TRUE	Cpd 124: 6.964		6.964	45485		258.206	Find by Auto MS/MS		3	ECD-pos.d			258.206		124		0
TRUE	Cpd 126: 6.990		6.99	22394		209.081	Find by Auto MS/MS		3	ECD-pos.d			586.248		126		0
TRUE	Cpd 129: 7.069		7.069	91930		272.222	Find by Auto MS/MS		3	ECD-pos.d			272.222		129		0
TRUE	Cpd 134: 7.332		7.332	59983		311.127	Find by Auto MS/MS		3	ECD-pos.d			503.191		134		0
TRUE	Cpd 136: 7.348		7.348	151840		177.055	Find by Auto MS/MS		3	ECD-pos.d			460.208		136		0
TRUE	Cpd 138: 7.364		7.364	100111		544.217	Find by Auto MS/MS		3	ECD-pos.d			544.217		138		0
TRUE	Cpd 140: 7.478		7.478	34964		137.023	Find by Auto MS/MS		3	ECD-pos.d			137.023		140		0
TRUE	Cpd 142: 7.504		7.504	31891		257.081	Find by Auto MS/MS		3	ECD-pos.d			837.26		142		0
TRUE	Cpd 148: 7.697		7.697	55483		198.128	Find by Auto MS/MS		3	ECD-pos.d			198.128		148		0
TRUE	Cpd 149: 7.719		7.719	67359		242.154	Find by Auto MS/MS		3	ECD-pos.d			242.154		149		0
TRUE	Cpd 152: 7.805		7.805	476589		419.134	Find by Auto MS/MS		3	ECD-pos.d			727.244		152		0
TRUE	Cpd 153: 7.846		7.846	28633		153.018	Find by Auto MS/MS		3	ECD-pos.d			153.018		153		0
TRUE	Cpd 155: 7.919		7.919	91883		121.05	Find by Auto MS/MS		3	ECD-pos.d			348.15		155		0
TRUE	Cpd 157: 7.983		7.983	66290		353.105	Find by Auto MS/MS		3	ECD-pos.d			353.105		157		0
TRUE	Cpd 161: 8.154		8.154	182059		273.075	Find by Auto MS/MS		3	ECD-pos.d			667.187		161		0
TRUE	Cpd 163: 8.249		8.249	199642		121.049	Find by Auto MS/MS		3	ECD-pos.d			378.161		163		0
TRUE	Cpd 166: 8.304		8.304	64413		383.116	Find by Auto MS/MS		3	ECD-pos.d			383.116		166		0
TRUE	Cpd 169: 8.427		8.427	149432		105.055	Find by Auto MS/MS		3	ECD-pos.d			392.176		169		0
TRUE	Cpd 170: 8.440		8.44	70487		439.23	Find by Auto MS/MS		3	ECD-pos.d			439.23		170		0
TRUE	Cpd 175: 8.611		8.611	655660		243.102	Find by Auto MS/MS		3	ECD-pos.d			243.102		175		0
TRUE	Cpd 176: 8.620		8.62	294383		408.171	Find by Auto MS/MS		3	ECD-pos.d			408.171		176		0
TRUE	Cpd 177: 8.633		8.633	31155		413.126	Find by Auto MS/MS		3	ECD-pos.d			413.127		177		0
TRUE	Cpd 181: 8.792		8.792	51891		422.186	Find by Auto MS/MS		3	ECD-pos.d			422.186		181		0
TRUE	Cpd 182: 8.804		8.804	12695		103.054	Find by Auto MS/MS		3	ECD-pos.d			131.049		182		0
TRUE	Cpd 183: 8.862		8.862	78323		257.08	Find by Auto MS/MS		3	ECD-pos.d			565.192		183		0
TRUE	Cpd 184: 8.884		8.884	62512		171.149	Find by Auto MS/MS		3	ECD-pos.d			171.149		184		0
TRUE	Cpd 185: 8.934		8.934	303005		438.182	Find by Auto MS/MS		3	ECD-pos.d			438.182		185		0
TRUE	Cpd 187: 8.989		8.989	85539		189.055	Find by Auto MS/MS		3	ECD-pos.d			259.06		187		0
TRUE	Cpd 188: 9.005		9.005	152153		452.197	Find by Auto MS/MS		3	ECD-pos.d			452.197		188		0
TRUE	Cpd 190: 9.106		9.106	520620		567.35	Find by Auto MS/MS		3	ECD-pos.d			567.35		190		0
TRUE	Cpd 191: 9.119		9.119	105767		589.332	Find by Auto MS/MS		3	ECD-pos.d			589.332		191		0
TRUE	Cpd 192: 9.182		9.182	256644		728.398	Find by Auto MS/MS		3	ECD-pos.d			728.398		192		0
TRUE	Cpd 193: 9.226		9.226	202562		468.192	Find by Auto MS/MS		3	ECD-pos.d			468.192		193		0
TRUE	Cpd 194: 9.246		9.246	95083		482.208	Find by Auto MS/MS		3	ECD-pos.d			482.208		194		0
TRUE	Cpd 195: 9.331		9.331	88605		219.065	Find by Auto MS/MS		3	ECD-pos.d			309.087		195		0
TRUE	Cpd 197: 9.346		9.346	436091		219.065	Find by Auto MS/MS		3	ECD-pos.d			291.123		197		0
TRUE	Cpd 198: 9.347		9.347	136923		315.159	Find by Auto MS/MS		3	ECD-pos.d			315.159		198		0
TRUE	Cpd 200: 9.419		9.419	90403		498.202	Find by Auto MS/MS		3	ECD-pos.d			498.203		200		0
TRUE	Cpd 201: 9.432		9.432	41889		512.216	Find by Auto MS/MS		3	ECD-pos.d			512.218		201		0
TRUE	Cpd 202: 9.502		9.502	77042		203.033	Find by Auto MS/MS		3	ECD-pos.d			371.149		202		0
TRUE	Cpd 205: 9.604		9.604	66194		946.501	Find by Auto MS/MS		3	ECD-pos.d			946.5		205		0
TRUE	Cpd 207: 9.626		9.626	73490		528.213	Find by Auto MS/MS		3	ECD-pos.d			528.213		207		0
TRUE	Cpd 208: 9.648		9.648	37174		178.123	Find by Auto MS/MS		3	ECD-pos.d			178.123		208		0
TRUE	Cpd 209: 9.702		9.702	55034		498.248	Find by Auto MS/MS		3	ECD-pos.d			498.249		209		0
TRUE	Cpd 216: 9.924		9.924	100955		215.034	Find by Auto MS/MS		3	ECD-pos.d			337.143		216		0
TRUE	Cpd 217: 9.975		9.975	73949		395.146	Find by Auto MS/MS		3	ECD-pos.d			767.304		217		0
TRUE	Cpd 220: 10.048		10.048	64335		252.243	Find by Auto MS/MS		3	ECD-pos.d			252.243		220		0
TRUE	Cpd 222: 10.118		10.118	43085		155.106	Find by Auto MS/MS		3	ECD-pos.d			348.274		222		0
TRUE	Cpd 223: 10.175		10.175	53449		337.198	Find by Auto MS/MS		3	ECD-pos.d			337.198		223		0
TRUE	Cpd 225: 10.190		10.19	889336		243.102	Find by Auto MS/MS		3	ECD-pos.d			243.102		225		0
TRUE	Cpd 227: 10.261		10.261	156807		489.212	Find by Auto MS/MS		3	ECD-pos.d			489.212		227		0
TRUE	Cpd 231: 10.410		10.41	148806		107.085	Find by Auto MS/MS		3	ECD-pos.d			135.117		231		0
TRUE	Cpd 233: 10.461		10.461	32819		219.174	Find by Auto MS/MS		3	ECD-pos.d			304.263		233		0
TRUE	Cpd 236: 10.645		10.645	13279		189.055	Find by Auto MS/MS		3	ECD-pos.d			187.126		236		0
TRUE	Cpd 239: 10.803		10.803	51316		309.211	Find by Auto MS/MS		3	ECD-pos.d			309.21		239		0
TRUE	Cpd 240: 10.816		10.816	21775		233.11	Find by Auto MS/MS		3	ECD-pos.d			233.111		240		0
TRUE	Cpd 241: 10.832		10.832	73938		473.216	Find by Auto MS/MS		3	ECD-pos.d			473.217		241		0
TRUE	Cpd 243: 10.876		10.876	86739		273.112	Find by Auto MS/MS		3	ECD-pos.d			273.112		243		0
TRUE	Cpd 246: 10.997		10.997	37624		175.148	Find by Auto MS/MS		3	ECD-pos.d			228.196		246		0
TRUE	Cpd 248: 11.048		11.048	513920		274.274	Find by Auto MS/MS		3	ECD-pos.d			274.274		248		0
TRUE	Cpd 249: 11.111		11.111	422246		533.238	Find by Auto MS/MS		3	ECD-pos.d			533.238		249		0
TRUE	Cpd 250: 11.124		11.124	415080		533.238	Find by Auto MS/MS		3	ECD-pos.d			550.265		250		0
TRUE	Cpd 251: 11.187		11.187	145495		318.3	Find by Auto MS/MS		3	ECD-pos.d			318.3		251		0
TRUE	Cpd 252: 11.203		11.203	69665		240.232	Find by Auto MS/MS		3	ECD-pos.d			343.296		252		0
TRUE	Cpd 257: 11.352		11.352	179556		243.101	Find by Auto MS/MS		3	ECD-pos.d			243.102		257		0
TRUE	Cpd 258: 11.403		11.403	24298		103.054	Find by Auto MS/MS		3	ECD-pos.d			131.049		258		0
TRUE	Cpd 261: 11.510		11.51	47916		158.154	Find by Auto MS/MS		3	ECD-pos.d			158.154		261		0
TRUE	Cpd 262: 11.618		11.618	124890		225.196	Find by Auto MS/MS		3	ECD-pos.d			225.171		262		0
TRUE	Cpd 263: 11.625		11.625	186615		288.29	Find by Auto MS/MS		3	ECD-pos.d			288.29		263		0
TRUE	Cpd 264: 11.660		11.66	22138		244.263	Find by Auto MS/MS		3	ECD-pos.d			244.263		264		0
TRUE	Cpd 265: 11.672		11.672	28919		256.263	Find by Auto MS/MS		3	ECD-pos.d			255.159		265		0
TRUE	Cpd 266: 11.745		11.745	34308		256.263	Find by Auto MS/MS		3	ECD-pos.d			256.264		266		0
TRUE	Cpd 267: 11.796		11.796	51767		313.164	Find by Auto MS/MS		3	ECD-pos.d			386.253		267		0
TRUE	Cpd 268: 11.853		11.853	415523		795.476	Find by Auto MS/MS		3	ECD-pos.d			795.476		268		0
TRUE	Cpd 270: 11.945		11.945	222722		817.458	Find by Auto MS/MS		3	ECD-pos.d			817.458		270		0
TRUE	Cpd 271: 11.945		11.945	107945		796.479	Find by Auto MS/MS		3	ECD-pos.d			795.476		271		0
TRUE	Cpd 272: 11.958		11.958	54902		818.46	Find by Auto MS/MS		3	ECD-pos.d			817.458		272		0
TRUE	Cpd 273: 12.015		12.015	27540		244.264	Find by Auto MS/MS		3	ECD-pos.d			244.264		273		0
TRUE	Cpd 277: 12.189		12.189	216267		219.065	Find by Auto MS/MS		3	ECD-pos.d			291.123		277		0
TRUE	Cpd 280: 12.274		12.274	21286		226.124	Find by Auto MS/MS		3	ECD-pos.d			226.123		280		0
TRUE	Cpd 281: 12.436		12.436	24181		277.18	Find by Auto MS/MS		3	ECD-pos.d			275.201		281		0
TRUE	Cpd 282: 12.503		12.503	27644		306.291	Find by Auto MS/MS		3	ECD-pos.d			306.29		282		0
TRUE	Cpd 287: 12.744		12.744	16459		163.039	Find by Auto MS/MS		3	ECD-pos.d			315.159		287		0
TRUE	Cpd 288: 12.788		12.788	26179		237.112	Find by Auto MS/MS		3	ECD-pos.d			311.185		288		0
TRUE	Cpd 290: 12.929		12.929	13340		413.125	Find by Auto MS/MS		3	ECD-pos.d			411.216		290		0
TRUE	Cpd 291: 12.986		12.986	17905		376.258	Find by Auto MS/MS		3	ECD-pos.d			393.286		291		0
TRUE	Cpd 292: 12.995		12.995	52252		302.305	Find by Auto MS/MS		3	ECD-pos.d			302.305		292		0
TRUE	Cpd 293: 13.074		13.074	30617		258.279	Find by Auto MS/MS		3	ECD-pos.d			258.279		293		0
TRUE	Cpd 295: 13.271		13.271	8171		182.009	Find by Auto MS/MS		3	ECD-pos.d			182.009		295		0
TRUE	Cpd 296: 13.408		13.408	14286		209.19	Find by Auto MS/MS		3	ECD-pos.d			209.19		296		0
TRUE	Cpd 298: 13.566		13.566	62101		119.085	Find by Auto MS/MS		3	ECD-pos.d			432.238		298		0
TRUE	Cpd 299: 13.579		13.579	38847		437.194	Find by Auto MS/MS		3	ECD-pos.d			437.193		299		0
TRUE	Cpd 300: 13.702		13.702	32741		316.321	Find by Auto MS/MS		3	ECD-pos.d			316.321		300		0
TRUE	Cpd 302: 14.115		14.115	17437		316.321	Find by Auto MS/MS		3	ECD-pos.d			316.321		302		0
TRUE	Cpd 303: 14.172		14.172	4167		173.084	Find by Auto MS/MS		3	ECD-pos.d			171.149		303		0
TRUE	Cpd 304: 14.273		14.273	28569		261.222	Find by Auto MS/MS		3	ECD-pos.d			278.248		304		0
TRUE	Cpd 306: 14.385		14.385	6874		158.095	Find by Auto MS/MS		3	ECD-pos.d			157.122		306		0
TRUE	Cpd 307: 14.527		14.527	20932		278.249	Find by Auto MS/MS		3	ECD-pos.d			278.248		307		0
TRUE	Cpd 308: 14.756		14.756	13415		181.071	Find by Auto MS/MS		3	ECD-pos.d			408.172		308		0
TRUE	Cpd 309: 14.813		14.813	11469		808.004	Find by Auto MS/MS		3	ECD-pos.d			928.045		309		0
TRUE	Cpd 310: 14.857		14.857	7779		173.085	Find by Auto MS/MS		3	ECD-pos.d			171.149		310		0
TRUE	Cpd 312: 15.013		15.013	35921		101.06	Find by Auto MS/MS		3	ECD-pos.d			382.087		312		0
TRUE	Cpd 313: 15.200		15.2	25069		331.18	Find by Auto MS/MS		3	ECD-pos.d			331.18		313		0
TRUE	Cpd 314: 15.343		15.343	11223		145.102	Find by Auto MS/MS		3	ECD-pos.d			145.101		314		0
TRUE	Cpd 315: 15.521		15.521	14172		222.112	Find by Auto MS/MS		3	ECD-pos.d			219.195		315		0
TRUE	Cpd 317: 15.672		15.672	19550		200.2	Find by Auto MS/MS		3	ECD-pos.d			200.201		317		0
TRUE	Cpd 318: 15.977		15.977	24390		245.154	Find by Auto MS/MS		3	ECD-pos.d			322.201		318		0
TRUE	Cpd 319: 16.012		16.012	6063		347.181	Find by Auto MS/MS		3	ECD-pos.d			157.123		319		0
TRUE	Cpd 320: 16.056		16.056	14220		478.328	Find by Auto MS/MS		3	ECD-pos.d			408.171		320		0
TRUE	Cpd 321: 16.129		16.129	48775		213.127	Find by Auto MS/MS		3	ECD-pos.d			213.127		321		0
TRUE	Cpd 323: 16.148		16.148	84140		213.127	Find by Auto MS/MS		3	ECD-pos.d			305.175		323		0
TRUE	Cpd 324: 16.243		16.243	92444		143.085	Find by Auto MS/MS		3	ECD-pos.d			245.154		324		0
TRUE	Cpd 325: 16.255		16.255	50186		143.086	Find by Auto MS/MS		3	ECD-pos.d			143.085		325		0
TRUE	Cpd 326: 16.284		16.284	38107		143.085	Find by Auto MS/MS		3	ECD-pos.d			185.132		326		0
TRUE	Cpd 332: 16.697		16.697	25320		295.227	Find by Auto MS/MS		3	ECD-pos.d			295.227		332		0
TRUE	Cpd 333: 16.757		16.757	66095		323.212	Find by Auto MS/MS		3	ECD-pos.d			323.212		333		0
TRUE	Cpd 334: 16.811		16.811	4509		163.042	Find by Auto MS/MS		3	ECD-pos.d			161.096		334		0
TRUE	Cpd 336: 16.912		16.912	17415		369.228	Find by Auto MS/MS		3	ECD-pos.d			558.363		336		0
TRUE	Cpd 337: 16.919		16.919	22223		251.237	Find by Auto MS/MS		3	ECD-pos.d			249.185		337		0
TRUE	Cpd 339: 17.154		17.154	25333		315.155	Find by Auto MS/MS		3	ECD-pos.d			313.237		339		0
TRUE	Cpd 340: 17.211		17.211	18239		369.226	Find by Auto MS/MS		3	ECD-pos.d			558.363		340		0
TRUE	Cpd 343: 17.518		17.518	27546		735.467	Find by Auto MS/MS		3	ECD-pos.d			735.465		343		0
TRUE	Cpd 344: 17.518		17.518	40042		383.242	Find by Auto MS/MS		3	ECD-pos.d			730.509		344		0
TRUE	Cpd 345: 17.677		17.677	31100		383.243	Find by Auto MS/MS		3	ECD-pos.d			572.379		345		0
TRUE	Cpd 346: 17.868		17.868	21332		437.254	Find by Auto MS/MS		3	ECD-pos.d			626.389		346		0
TRUE	Cpd 348: 17.963		17.963	24589		577.335	Find by Auto MS/MS		3	ECD-pos.d			577.334		348		0
TRUE	Cpd 349: 18.068		18.068	21505		631.345	Find by Auto MS/MS		3	ECD-pos.d			631.345		349		0
TRUE	Cpd 352: 18.239		18.239	44058		852.247	Find by Auto MS/MS		3	ECD-pos.d			850.251		352		0
TRUE	Cpd 353: 18.299		18.299	105537		184.073	Find by Auto MS/MS		3	ECD-pos.d			782.569		353		0
TRUE	Cpd 354: 18.312		18.312	36220		383.242	Find by Auto MS/MS		3	ECD-pos.d			572.379		354		0
TRUE	Cpd 356: 18.442		18.442	23300		383.244	Find by Auto MS/MS		3	ECD-pos.d			626.39		356		0
TRUE	Cpd 357: 18.582		18.582	50661		371.101	Find by Auto MS/MS		3	ECD-pos.d			850.252		357		0
TRUE	Cpd 361: 18.900		18.9	149944		184.073	Find by Auto MS/MS		3	ECD-pos.d			782.569		361		0
TRUE	Cpd 364: 19.290		19.29	60669		851.249	Find by Auto MS/MS		3	ECD-pos.d			850.251		364		0
TRUE	Cpd 365: 19.313		19.313	32193		663.453	Find by Auto MS/MS		3	ECD-pos.d			661.465		365		0
TRUE	Cpd 366: 19.500		19.499	145212		184.073	Find by Auto MS/MS		3	ECD-pos.d			782.569		366		0
TRUE	Cpd 367: 19.519		19.519	21036		409.26	Find by Auto MS/MS		3	ECD-pos.d			598.395		367		0
TRUE	Cpd 369: 19.896		19.896	54316		852.248	Find by Auto MS/MS		3	ECD-pos.d			850.251		369		0
TRUE	Cpd 370: 19.969		19.969	69685		355.07	Find by Auto MS/MS		3	ECD-pos.d			850.251		370		0
TRUE	Cpd 371: 20.099		20.099	177430		184.073	Find by Auto MS/MS		3	ECD-pos.d			782.569		371		0
TRUE	Cpd 373: 20.553		20.553	19902		386.381	Find by Auto MS/MS		3	ECD-pos.d			386.381		373		0
TRUE	Cpd 374: 20.690		20.69	71170		355.07	Find by Auto MS/MS		3	ECD-pos.d			850.251		374		0
TRUE	Cpd 375: 20.728		20.728	221537		184.073	Find by Auto MS/MS		3	ECD-pos.d			782.569		375		0
TRUE	Cpd 377: 20.981		20.981	27158		185.081	Find by Auto MS/MS		3	ECD-pos.d			326.211		377		0
TRUE	Cpd 378: 21.041		21.041	130407		185.081	Find by Auto MS/MS		3	ECD-pos.d			403.233		378		0
TRUE	Cpd 380: 21.067		21.067	44979		129.018	Find by Auto MS/MS		3	ECD-pos.d			329.159		380		0
TRUE	Cpd 381: 21.212		21.212	138841		783.573	Find by Auto MS/MS		3	ECD-pos.d			783.573		381		0
TRUE	Cpd 382: 21.345		21.345	113511		184.073	Find by Auto MS/MS		3	ECD-pos.d			808		382		0
TRUE	Cpd 383: 21.383		21.383	226194		184.073	Find by Auto MS/MS		3	ECD-pos.d			782.569		383		0
TRUE	Cpd 384: 21.504		21.504	40423		280.263	Find by Auto MS/MS		3	ECD-pos.d			280.264		384		0
TRUE	Cpd 386: 21.783		21.783	149572		184.073	Find by Auto MS/MS		3	ECD-pos.d			783.572		386		0
TRUE	Cpd 387: 21.954		21.954	259045		184.073	Find by Auto MS/MS		3	ECD-pos.d			782.569		387		0
TRUE	Cpd 388: 22.037		22.037	33759		687.48	Find by Auto MS/MS		3	ECD-pos.d			687.48		388		0
TRUE	Cpd 390: 22.231		22.231	128218		184.073	Find by Auto MS/MS		3	ECD-pos.d			802.554		390		0
TRUE	Cpd 391: 22.412		22.412	146817		184.073	Find by Auto MS/MS		3	ECD-pos.d			783.573		391		0
TRUE	Cpd 392: 22.412		22.412	133959		184.073	Find by Auto MS/MS		3	ECD-pos.d			758.569		392		0
TRUE	Cpd 393: 22.640		22.64	329942		184.073	Find by Auto MS/MS		3	ECD-pos.d			782.57		393		0
TRUE	Cpd 395: 22.875		22.875	153419		184.073	Find by Auto MS/MS		3	ECD-pos.d			808.585		395		0
TRUE	Cpd 396: 22.917		22.917	111220		908.786	Find by Auto MS/MS		3	ECD-pos.d			906.774		396		0
TRUE	Cpd 397: 22.983		22.983	199565		184.073	Find by Auto MS/MS		3	ECD-pos.d			758.57		397		0
TRUE	Cpd 398: 23.069		23.069	179981		184.073	Find by Auto MS/MS		3	ECD-pos.d			783.572		398		0
TRUE	Cpd 399: 23.161		23.161	100974		184.073	Find by Auto MS/MS		3	ECD-pos.d			758.569		399		0
TRUE	Cpd 400: 23.209		23.209	23333		256.264	Find by Auto MS/MS		3	ECD-pos.d			256.263		400		0
TRUE	Cpd 401: 23.209		23.209	83178		521.348	Find by Auto MS/MS		3	ECD-pos.d			710.484		401		0
TRUE	Cpd 402: 23.212		23.212	322265		184.073	Find by Auto MS/MS		3	ECD-pos.d			782.569		402		0
TRUE	Cpd 403: 23.253		23.253	127651		906.774	Find by Auto MS/MS		3	ECD-pos.d			904.76		403		0
TRUE	Cpd 404: 23.339		23.339	219002		184.073	Find by Auto MS/MS		3	ECD-pos.d			806.569		404		0
TRUE	Cpd 406: 23.489		23.489	174773		184.073	Find by Auto MS/MS		3	ECD-pos.d			806.569		406		0
TRUE	Cpd 407: 23.539		23.539	184634		184.073	Find by Auto MS/MS		3	ECD-pos.d			783.573		407		0
TRUE	Cpd 408: 23.555		23.555	235943		184.073	Find by Auto MS/MS		3	ECD-pos.d			758.569		408		0
TRUE	Cpd 409: 23.625		23.625	145583		907.778	Find by Auto MS/MS		3	ECD-pos.d			904.76		409		0
TRUE	Cpd 410: 23.667		23.667	10266		173.085	Find by Auto MS/MS		3	ECD-pos.d			173.086		410		0
TRUE	Cpd 411: 23.838		23.838	63474		521.348	Find by Auto MS/MS		3	ECD-pos.d			710.483		411		0
TRUE	Cpd 412: 23.898		23.898	338415		184.073	Find by Auto MS/MS		3	ECD-pos.d			782.569		412		0
TRUE	Cpd 413: 23.911		23.911	79340		282.28	Find by Auto MS/MS		3	ECD-pos.d			282.279		413		0
TRUE	Cpd 414: 23.924		23.924	145220		906.774	Find by Auto MS/MS		3	ECD-pos.d			904.76		414		0
TRUE	Cpd 415: 23.984		23.984	140388		184.073	Find by Auto MS/MS		3	ECD-pos.d			759.573		415		0
TRUE	Cpd 417: 24.076		24.076	198851		184.073	Find by Auto MS/MS		3	ECD-pos.d			808.584		417		0
TRUE	Cpd 418: 24.104		24.104	338204		184.073	Find by Auto MS/MS		3	ECD-pos.d			806.569		418		0
TRUE	Cpd 419: 24.111		24.111	122414		934.801	Find by Auto MS/MS		3	ECD-pos.d			930.775		419		0
TRUE	Cpd 420: 24.184		24.184	318422		184.073	Find by Auto MS/MS		3	ECD-pos.d			758.569		420		0
TRUE	Cpd 421: 24.247		24.247	155719		906.775	Find by Auto MS/MS		3	ECD-pos.d			906.774		421		0
TRUE	Cpd 422: 24.254		24.254	196638		184.073	Find by Auto MS/MS		3	ECD-pos.d			783.573		422		0
TRUE	Cpd 423: 24.346		24.346	12838		109.101	Find by Auto MS/MS		3	ECD-pos.d			267.268		423		0
TRUE	Cpd 424: 24.466		24.466	10881		173.085	Find by Auto MS/MS		3	ECD-pos.d			173.085		424		0
TRUE	Cpd 425: 24.469		24.469	371105		184.073	Find by Auto MS/MS		3	ECD-pos.d			782.57		425		0
TRUE	Cpd 426: 24.482		24.482	174986		906.776	Find by Auto MS/MS		3	ECD-pos.d			904.76		426		0
TRUE	Cpd 427: 24.638		24.638	114231		768.634	Find by Auto MS/MS		3	ECD-pos.d			768.634		427		0
TRUE	Cpd 428: 24.648		24.648	217609		184.073	Find by Auto MS/MS		3	ECD-pos.d			808.584		428		0
TRUE	Cpd 429: 24.689		24.689	152247		933.794	Find by Auto MS/MS		3	ECD-pos.d			932.789		429		0
TRUE	Cpd 430: 24.733		24.733	374066		184.073	Find by Auto MS/MS		3	ECD-pos.d			804.568		430		0
TRUE	Cpd 431: 24.756		24.756	336880		184.073	Find by Auto MS/MS		3	ECD-pos.d			758.569		431		0
TRUE	Cpd 432: 24.810		24.81	125984		951.807	Find by Auto MS/MS		3	ECD-pos.d			948.786		432		0
TRUE	Cpd 433: 24.839		24.839	139628		932.79	Find by Auto MS/MS		3	ECD-pos.d			930.775		433		0
TRUE	Cpd 434: 24.867		24.867	147462		880.759	Find by Auto MS/MS		3	ECD-pos.d			878.744		434		0
TRUE	Cpd 435: 24.899		24.899	226921		184.073	Find by Auto MS/MS		3	ECD-pos.d			783.573		435		0
TRUE	Cpd 436: 24.912		24.912	172780		906.774	Find by Auto MS/MS		3	ECD-pos.d			904.76		436		0
TRUE	Cpd 437: 25.004		25.004	58392		184.073	Find by Auto MS/MS		3	ECD-pos.d			703.575		437		0
TRUE	Cpd 438: 25.042		25.042	393102		184.073	Find by Auto MS/MS		3	ECD-pos.d			782.569		438		0
TRUE	Cpd 439: 25.061		25.061	80168		281.051	Find by Auto MS/MS		3	ECD-pos.d			536.165		439		0
TRUE	Cpd 440: 25.105		25.105	205863		906.775	Find by Auto MS/MS		3	ECD-pos.d			904.76		440		0
TRUE	Cpd 441: 25.210		25.21	150417		880.758	Find by Auto MS/MS		3	ECD-pos.d			878.744		441		0
TRUE	Cpd 442: 25.283		25.283	236776		184.073	Find by Auto MS/MS		3	ECD-pos.d			806.569		442		0
TRUE	Cpd 443: 25.312		25.312	149556		184.073	Find by Auto MS/MS		3	ECD-pos.d			759.573		443		0
TRUE	Cpd 444: 25.334		25.334	340275		184.073	Find by Auto MS/MS		3	ECD-pos.d			806.569		444		0
TRUE	Cpd 445: 25.385		25.384	306302		184.073	Find by Auto MS/MS		3	ECD-pos.d			758.569		445		0
TRUE	Cpd 446: 25.461		25.461	145929		934.804	Find by Auto MS/MS		3	ECD-pos.d			930.774		446		0
TRUE	Cpd 447: 25.483		25.483	192752		907.778	Find by Auto MS/MS		3	ECD-pos.d			904.759		447		0
TRUE	Cpd 448: 25.553		25.553	145217		908.788	Find by Auto MS/MS		3	ECD-pos.d			904.759		448		0
TRUE	Cpd 449: 25.575		25.575	74637		281.051	Find by Auto MS/MS		3	ECD-pos.d			519.139		449		0
TRUE	Cpd 450: 25.613		25.613	861354		281.051	Find by Auto MS/MS		3	ECD-pos.d			536.165		450		0
TRUE	Cpd 451: 25.626		25.626	272428		184.073	Find by Auto MS/MS		3	ECD-pos.d			782.569		451		0
TRUE	Cpd 452: 25.699		25.699	176867		184.073	Find by Auto MS/MS		3	ECD-pos.d			783.573		452		0
TRUE	Cpd 453: 25.725		25.725	45688		184.073	Find by Auto MS/MS		3	ECD-pos.d			703.573		453		0
TRUE	Cpd 454: 25.769		25.769	33393		281.051	Find by Auto MS/MS		3	ECD-pos.d			503.108		454		0
TRUE	Cpd 455: 25.782		25.782	152558		880.757	Find by Auto MS/MS		3	ECD-pos.d			878.745		455		0
TRUE	Cpd 456: 25.839		25.839	205247		906.775	Find by Auto MS/MS		3	ECD-pos.d			904.759		456		0
TRUE	Cpd 457: 25.877		25.876	188077		906.775	Find by Auto MS/MS		3	ECD-pos.d			904.759		457		0
TRUE	Cpd 458: 25.883		25.883	174458		184.073	Find by Auto MS/MS		3	ECD-pos.d			808.583		458		0
TRUE	Cpd 459: 25.940		25.94	100049		184.073	Find by Auto MS/MS		3	ECD-pos.d			759.573		459		0
TRUE	Cpd 460: 25.953		25.953	143982		184.073	Find by Auto MS/MS		3	ECD-pos.d			783.573		460		0
TRUE	Cpd 461: 25.956		25.956	229679		184.073	Find by Auto MS/MS		3	ECD-pos.d			758.569		461		0
TRUE	Cpd 462: 25.956		25.956	273284		184.073	Find by Auto MS/MS		3	ECD-pos.d			806.569		462		0
TRUE	Cpd 463: 26.010		26.01	110648		950.801	Find by Auto MS/MS		3	ECD-pos.d			946.769		463		0
TRUE	Cpd 464: 26.055		26.055	158107		934.804	Find by Auto MS/MS		3	ECD-pos.d			930.775		464		0
TRUE	Cpd 465: 26.182		26.182	168123		184.073	Find by Auto MS/MS		3	ECD-pos.d			808.584		465		0
TRUE	Cpd 466: 26.185		26.185	270232		281.051	Find by Auto MS/MS		3	ECD-pos.d			536.165		466		0
TRUE	Cpd 467: 26.198		26.198	242793		184.073	Find by Auto MS/MS		3	ECD-pos.d			782.569		467		0
TRUE	Cpd 468: 26.239		26.239	156078		880.757	Find by Auto MS/MS		3	ECD-pos.d			878.743		468		0
TRUE	Cpd 469: 26.356		26.356	208903		906.775	Find by Auto MS/MS		3	ECD-pos.d			904.76		469		0
TRUE	Cpd 470: 26.398		26.398	145021		950.802	Find by Auto MS/MS		3	ECD-pos.d			946.77		470		0
TRUE	Cpd 471: 26.411		26.411	157134		932.79	Find by Auto MS/MS		3	ECD-pos.d			930.775		471		0
TRUE	Cpd 472: 26.411		26.411	101162		871.74	Find by Auto MS/MS		3	ECD-pos.d			871.739		472		0
TRUE	Cpd 473: 26.455		26.455	49330		507.367	Find by Auto MS/MS		3	ECD-pos.d			696.505		473		0
TRUE	Cpd 474: 26.506		26.506	242772		906.775	Find by Auto MS/MS		3	ECD-pos.d			904.76		474		0
TRUE	Cpd 475: 26.512		26.512	141796		934.802	Find by Auto MS/MS		3	ECD-pos.d			932.79		475		0
TRUE	Cpd 476: 26.614		26.614	135195		184.073	Find by Auto MS/MS		3	ECD-pos.d			758.569		476		0
TRUE	Cpd 477: 26.690		26.69	209596		184.073	Find by Auto MS/MS		3	ECD-pos.d			806.57		477		0
TRUE	Cpd 478: 26.728		26.728	119869		950.799	Find by Auto MS/MS		3	ECD-pos.d			948.786		478		0
TRUE	Cpd 479: 26.748		26.748	165002		932.79	Find by Auto MS/MS		3	ECD-pos.d			930.775		479		0
TRUE	Cpd 480: 26.856		26.856	149393		184.073	Find by Auto MS/MS		3	ECD-pos.d			782.569		480		0
TRUE	Cpd 481: 26.869		26.869	122729		934.806	Find by Auto MS/MS		3	ECD-pos.d			930.775		481		0
TRUE	Cpd 482: 26.957		26.957	180149		906.774	Find by Auto MS/MS		3	ECD-pos.d			906.774		482		0
TRUE	Cpd 483: 26.970		26.97	100229		952.817	Find by Auto MS/MS		3	ECD-pos.d			946.769		483		0
TRUE	Cpd 484: 26.992		26.992	144608		932.791	Find by Auto MS/MS		3	ECD-pos.d			928.76		484		0
TRUE	Cpd 485: 27.098		27.098	109217		880.753	Find by Auto MS/MS		3	ECD-pos.d			876.761		485		0
TRUE	Cpd 486: 27.100		27.1	183059		906.774	Find by Auto MS/MS		3	ECD-pos.d			904.76		486		0
TRUE	Cpd 487: 27.113		27.113	126413		808.001	Find by Auto MS/MS		3	ECD-pos.d			808		487		0
TRUE	Cpd 488: 27.434		27.434	11123		158.964	Find by Auto MS/MS		3	ECD-pos.d			430.914		488		0
TRUE	Cpd 489: 27.507		27.507	124682		932.79	Find by Auto MS/MS		3	ECD-pos.d			932.791		489		0
TRUE	Cpd 490: 27.529		27.529	120244		934.804	Find by Auto MS/MS		3	ECD-pos.d			930.775		490		0
TRUE	Cpd 491: 27.555		27.555	109569		932.79	Find by Auto MS/MS		3	ECD-pos.d			930.775		491		0
TRUE	Cpd 492: 27.685		27.685	110332		808	Find by Auto MS/MS		3	ECD-pos.d			808		492		0
TRUE	Cpd 493: 27.726		27.726	110584		935.812	Find by Auto MS/MS		3	ECD-pos.d			932.791		493		0
TRUE	Cpd 494: 27.735		27.735	161244		906.773	Find by Auto MS/MS		3	ECD-pos.d			904.759		494		0
TRUE	Cpd 495: 27.815		27.815	142639		906.775	Find by Auto MS/MS		3	ECD-pos.d			906.775		495		0
TRUE	Cpd 496: 27.955		27.955	87026		950.798	Find by Auto MS/MS		3	ECD-pos.d			948.786		496		0
TRUE	Cpd 497: 27.977		27.977	78036		953.742	Find by Auto MS/MS		3	ECD-pos.d			950.801		497		0
TRUE	Cpd 498: 28.101		28.101	101684		880.753	Find by Auto MS/MS		3	ECD-pos.d			878.745		498		0
TRUE	Cpd 499: 28.241		28.241	11211		158.964	Find by Auto MS/MS		3	ECD-pos.d			430.914		499		0
TRUE	Cpd 500: 28.243		28.243	109945		808.001	Find by Auto MS/MS		3	ECD-pos.d			808.001		500		0
TRUE	Cpd 501: 28.421		28.421	155164		906.774	Find by Auto MS/MS		3	ECD-pos.d			904.76		501		0
TRUE	Cpd 502: 28.479		28.478	111298		933.794	Find by Auto MS/MS		3	ECD-pos.d			932.79		502		0
TRUE	Cpd 503: 28.513		28.513	130062		909.714	Find by Auto MS/MS		3	ECD-pos.d			904.76		503		0
TRUE	Cpd 504: 28.698		28.698	132677		932.792	Find by Auto MS/MS		3	ECD-pos.d			930.774		504		0
TRUE	Cpd 505: 28.777		28.777	79109		950.8	Find by Auto MS/MS		3	ECD-pos.d			948.786		505		0
TRUE	Cpd 506: 28.815		28.815	112199		808.001	Find by Auto MS/MS		3	ECD-pos.d			808		506		0
TRUE	Cpd 507: 28.999		28.999	158802		906.775	Find by Auto MS/MS		3	ECD-pos.d			904.759		507		0
TRUE	Cpd 508: 29.057		29.057	122150		933.792	Find by Auto MS/MS		3	ECD-pos.d			930.775		508		0
TRUE	Cpd 509: 29.143		29.143	144532		907.778	Find by Auto MS/MS		3	ECD-pos.d			906.774		509		0
TRUE	Cpd 510: 29.184		29.184	11752		158.963	Find by Auto MS/MS		3	ECD-pos.d			430.914		510		0
TRUE	Cpd 511: 29.213		29.213	104597		880.758	Find by Auto MS/MS		3	ECD-pos.d			878.744		511		0
TRUE	Cpd 512: 29.285		29.285	122138		932.792	Find by Auto MS/MS		3	ECD-pos.d			930.775		512		0
TRUE	Cpd 513: 29.314		29.314	72393		796.664	Find by Auto MS/MS		3	ECD-pos.d			794.65		513		0
TRUE	Cpd 514: 29.393		29.393	119335		808.001	Find by Auto MS/MS		3	ECD-pos.d			808.001		514		0
TRUE	Cpd 515: 29.415		29.415	148712		909.717	Find by Auto MS/MS		3	ECD-pos.d			904.759		515		0
TRUE	Cpd 516: 29.498		29.498	75968		953.742	Find by Auto MS/MS		3	ECD-pos.d			946.769		516		0
TRUE	Cpd 517: 29.555		29.555	77177		911.728	Find by Auto MS/MS		3	ECD-pos.d			911.729		517		0
TRUE	Cpd 518: 29.599		29.599	158340		906.774	Find by Auto MS/MS		3	ECD-pos.d			902.784		518		0
TRUE	Cpd 519: 29.628		29.628	124191		932.789	Find by Auto MS/MS		3	ECD-pos.d			930.775		519		0
TRUE	Cpd 520: 29.670		29.67	113780		880.76	Find by Auto MS/MS		3	ECD-pos.d			878.744		520		0
TRUE	Cpd 521: 29.873		29.873	156943		906.774	Find by Auto MS/MS		3	ECD-pos.d			904.76		521		0
TRUE	Cpd 522: 29.959		29.958	111954		808	Find by Auto MS/MS		3	ECD-pos.d			808		522		0
TRUE	Cpd 523: 29.994		29.994	150129		907.778	Find by Auto MS/MS		3	ECD-pos.d			904.76		523		0
TRUE	Cpd 524: 30.128		30.128	63053		794.65	Find by Auto MS/MS		3	ECD-pos.d			794.651		524		0
TRUE	Cpd 525: 30.222		30.222	114343		934.803	Find by Auto MS/MS		3	ECD-pos.d			930.775		525		0
TRUE	Cpd 526: 30.242		30.242	9805		158.964	Find by Auto MS/MS		3	ECD-pos.d			430.913		526		0
TRUE	Cpd 527: 30.400		30.4	101406		937.746	Find by Auto MS/MS		3	ECD-pos.d			930.774		527		0
TRUE	Cpd 528: 30.572		30.572	94464		911.731	Find by Auto MS/MS		3	ECD-pos.d			911.731		528		0
TRUE	Cpd 529: 30.616		30.616	118023		808	Find by Auto MS/MS		3	ECD-pos.d			808		529		0
TRUE	Cpd 530: 30.620		30.62	153695		906.775	Find by Auto MS/MS		3	ECD-pos.d			904.759		530		0
TRUE	Cpd 531: 30.651		30.651	136034		909.715	Find by Auto MS/MS		3	ECD-pos.d			906.774		531		0
TRUE	Cpd 532: 30.747		30.747	126733		293.212	Find by Auto MS/MS		1	ECD-pos.d			904.759		532		0
TRUE	Cpd 533: 30.851		30.851	111523		934.805	Find by Auto MS/MS		3	ECD-pos.d			932.791		533		0
TRUE	Cpd 534: 31.114		31.114	18758		369.226	Find by Auto MS/MS		3	ECD-pos.d			642.494		534		0
TRUE	Cpd 535: 31.244		31.244	142371		906.774	Find by Auto MS/MS		3	ECD-pos.d			904.76		535		0
TRUE	Cpd 536: 31.244		31.244	109125		808	Find by Auto MS/MS		3	ECD-pos.d			808		536		0
TRUE	Cpd 537: 31.298		31.298	64110		796.663	Find by Auto MS/MS		3	ECD-pos.d			794.649		537		0
TRUE	Cpd 538: 31.342		31.342	101521		880.758	Find by Auto MS/MS		3	ECD-pos.d			878.745		538		0
TRUE	Cpd 539: 31.371		31.371	10165		158.964	Find by Auto MS/MS		3	ECD-pos.d			430.914		539		0
TRUE	Cpd 540: 31.473		31.473	105729		932.788	Find by Auto MS/MS		3	ECD-pos.d			932.79		540		0
TRUE	Cpd 541: 31.514		31.514	136466		909.716	Find by Auto MS/MS		3	ECD-pos.d			904.759		541		0
TRUE	Cpd 542: 31.600		31.6	143836		906.774	Find by Auto MS/MS		3	ECD-pos.d			904.759		542		0
TRUE	Cpd 543: 31.727		31.727	105933		937.747	Find by Auto MS/MS		3	ECD-pos.d			930.774		543		0
TRUE	Cpd 544: 31.759		31.759	102389		935.732	Find by Auto MS/MS		3	ECD-pos.d			930.773		544		0
TRUE	Cpd 545: 31.835		31.835	167275		911.729	Find by Auto MS/MS		3	ECD-pos.d			909.715		545		0
TRUE	Cpd 546: 31.851		31.851	102868		808	Find by Auto MS/MS		3	ECD-pos.d			808		546		0
TRUE	Cpd 547: 31.943		31.943	107880		184.073	Find by Auto MS/MS		3	ECD-pos.d			782.569		547		0
TRUE	Cpd 548: 31.993		31.993	135164		911.73	Find by Auto MS/MS		3	ECD-pos.d			911.73		548		0
TRUE	Cpd 549: 32.072		32.072	171868		909.715	Find by Auto MS/MS		3	ECD-pos.d			906.774		549		0
TRUE	Cpd 550: 32.098		32.098	49045		661.465	Find by Auto MS/MS		3	ECD-pos.d			661.465		550		0
TRUE	Cpd 551: 32.158		32.158	319221		906.774	Find by Auto MS/MS		3	ECD-pos.d			904.759		551		0
TRUE	Cpd 552: 32.200		32.2	105064		100.957	Find by Auto MS/MS		3	ECD-pos.d			124.964		552		0
TRUE	Cpd 553: 32.241		32.241	45181		100.957	Find by Auto MS/MS		3	ECD-pos.d			126.967		553		0
TRUE	Cpd 555: 32.308		32.308	21455		108.962	Find by Auto MS/MS		3	ECD-pos.d			140.951		555		0
TRUE	Cpd 556: 32.584		32.584	16535		453.786	Find by Auto MS/MS		3	ECD-pos.d			453.785		556		0
TRUE	Cpd 557: 32.599		32.599	10666		100.957	Find by Auto MS/MS		3	ECD-pos.d			158.961		557		0
TRUE	Cpd 558: 32.742		32.742	5267		175.92	Find by Auto MS/MS		3	ECD-pos.d			172.862		558		0
TRUE	Cpd 559: 32.758		32.758	129269		121.051	Find by Auto MS/MS		3	ECD-pos.d			117.935		559		0
TRUE	Cpd 560: 32.812		32.812	11023		282.272	Find by Auto MS/MS		3	ECD-pos.d			282.279		560		0
TRUE	Cpd 561: 32.901		32.901	10332		113.963	Find by Auto MS/MS		3	ECD-pos.d			112.956		561		0
TRUE	Cpd 562: 32.926		32.926	16909		453.785	Find by Auto MS/MS		3	ECD-pos.d			453.785		562		0
TRUE	Cpd 564: 33.177		33.177	8927		117.935	Find by Auto MS/MS		3	ECD-pos.d			158.961		564		0
TRUE	Cpd 565: 33.269		33.269	5531		113.963	Find by Auto MS/MS		3	ECD-pos.d			112.956		565		0
TRUE	Cpd 566: 33.320		33.32	15519		307.299	Find by Auto MS/MS		3	ECD-pos.d			307.299		566		0
TRUE	Cpd 567: 33.440		33.44	11689		282.28	Find by Auto MS/MS		3	ECD-pos.d			282.279		567		0
TRUE	Cpd 569: 33.669		33.669	6889		116.977	Find by Auto MS/MS		3	ECD-pos.d			113.964		569		0
TRUE	Cpd 570: 33.862		33.862	6990		117.935	Find by Auto MS/MS		3	ECD-pos.d			158.961		570		0
TRUE	Cpd 571: 33.897		33.897	6700		112.956	Find by Auto MS/MS		3	ECD-pos.d			112.956		571		0
TRUE	Cpd 572: 34.119		34.119	13605		282.28	Find by Auto MS/MS		3	ECD-pos.d			282.279		572		0
TRUE	Cpd 574: 34.526		34.526	3697		112.956	Find by Auto MS/MS		3	ECD-pos.d			112.956		574		0
TRUE	Cpd 575: 34.640		34.64	14478		307.3	Find by Auto MS/MS		3	ECD-pos.d			307.299		575		0
TRUE	Cpd 576: 34.684		34.684	9265		209.189	Find by Auto MS/MS		3	ECD-pos.d			209.19		576		0
TRUE	Cpd 577: 34.697		34.697	5540		132.904	Find by Auto MS/MS		3	ECD-pos.d			158.961		577		0
