# Supplementary material for: Er-Chen Decoction ameliorates metabolic dysfunction–associated steatotic liver disease via gut microbiota-barrier axis-driven hepatic metabolic reprogramming
Source: Front Microbiol. 2026 Mar 10;17:1768664. doi: 10.3389/fmicb.2026.1768664 (PMC13033753; doi:10.3389/fmicb.2026.1768664)
Supplement: Supplementary file 4 [file Table_3.xlsx]

## Sheet: Table S1-
	Supplementary Table S3. List of significantly differential serum metabolites
Metabolite	Metab ID	VIP_PLS-DA	P_value	FDR	SE_mean	SE_SD	Control_mean	Control_SD	Model_mean	Model_SD	ECD_mean	ECD_SD	Control_vs_SE	Model_vs_SE	Control_vs_ECD	ECD_vs_Model	ECD_vs_SE	Control_vs_Model
Lysinoalanine	metab_579	4.0508332401659	0.001845	0.03131	3.115	0.3673	3.398	0.3256	3.002	0.1885	5.17	0.1097	0.3682	0.9107	5.916E-9	1.678E-10	4.389E-10	0.1228
Isorhamnetin 3-Glucuronide	metab_1392	3.9765281780698	0.004425	0.0328	2.621	0.02223	2.659	0.09187	2.628	0.01487	4.609	0.1044	0.8335	0.9986	1.11E-16	1.11E-16	1.11E-16	0.9008
Trans-4-Aminocyclohexanecarboxylic Acid	metab_5320	3.8301534931701	0.003883	0.03217	2.381	0.1875	2.383	0.1164	2.314	0.01483	4.177	0.07209	1	0.8025	7.772E-16	4.441E-16	7.772E-16	0.7882
Naringenin-4'-O-Beta-D-Glucuronide	metab_11813	3.8007486530459	0.003626	0.03168	2.079	0.1207	2.276	0.5419	2.095	0.136	3.949	0.4918	0.8441	0.9999	3.48E-6	7.37E-7	6.45E-7	0.8741
Proline Betaine	metab_5276	3.6556041296595	0.004551	0.0329	3.49	0.02228	3.493	0.02527	3.496	0.0149	5.169	0.1837	1	0.9996	1.11E-16	1.11E-16	1.11E-16	1
Ilexgenina	metab_10946	3.5541547960098	0.0005612	0.03131	1.815	0.01588	1.969	0.3007	1.844	0.07231	3.6	0.7105	0.9233	0.9994	7.496E-6	2.552E-6	1.998E-6	0.9567
Non-6-Enedioylcarnitine	metab_5272	3.4205310254312	0.001048	0.03131	3.372	0.02228	3.703	0.2917	3.379	0.0149	4.867	0.07824	0.0115	0.9999	4.129E-10	4.628E-12	4.24E-12	0.01358
3,7-Dimethylquercetin	metab_8280	3.3764891491874	0.008126	0.04496	4.231	0.412	2.962	1.205	1.828	1.028	2.77	1.183	0.2256	0.005626	0.9905	0.4728	0.1332	0.3144
Endomorphin-2	metab_3156	3.34865	0.03227	0.1085	1.184	0.7881	2.057	1.313	1.365	1.219	3.573	1.744	0.7245	0.9963	0.2903	0.06404	0.04061	0.8401
16-Hydroxygypsogenic Acid	metab_11086	3.3011262140258	0.00113	0.03131	3.375	0.2725	3.67	0.3504	3.271	0.2593	4.767	0.2468	0.3839	0.9392	2.612E-5	2.662E-7	8.241E-7	0.1528
4,4'-Dihydroxytruxillic Acid	metab_7947	3.2430731853978	0.0007457	0.03131	2.315	0.8662	4.033	0.1563	1.193	0.614	0.8157	0.01667	0.000268	0.01603	3.014E-8	0.6903	0.001213	2.321E-7
Carisoprodol	metab_597	3.21996	0.004551	0.0329	3.321	0.02227	3.324	0.02526	3.327	0.01489	4.671	0.3356	1	0.9999	2.069E-10	2.154E-10	1.988E-10	1
2-(7,8-Dihydroxypentadecyl)-6-Hydroxybenzoic Acid	metab_8818	3.1793264661217	0.00168	0.03131	4.316	0.1084	0.612	0.2518	4.151	0.1563	4.386	0.2821	1.11E-16	0.6177	1.11E-16	0.3239	0.9536	2.22E-16
Isoosajin	metab_8201	3.1023626669236	0.002979	0.03165	0.149	0.2588	3.661	0.4394	0.1407	0.2297	0.8449	1.064	4.619E-8	1	1.545E-6	0.2798	0.2894	4.441E-8
Pro-Leu	metab_570	3.0932655263563	0.004622	0.03295	2.978	0.1938	2.906	0.02524	2.909	0.01488	4.192	0.3262	0.9328	0.9402	3.907E-9	4.069E-9	1.053E-8	1
Glycyrrhetinic Acid	metab_10765	3.0862009402425	0.002988	0.03165	3.249	0.1276	3.271	0.05601	3.305	0.06358	4.525	0.2739	0.9961	0.9428	2.012E-10	3.298E-10	1.47E-10	0.9861
N-Methoxyspirobrassinol Methyl Ether	metab_7858	3.07994	0.00318	0.03165	1.284	0.01528	4.692	0.1383	1.293	0.02286	1.293	0.01868	1.11E-16	0.9971	1.11E-16	1	0.9971	1.11E-16
Stercobilin	metab_1584	3.06545	0.005835	0.03684	3.012	1.374	0.4934	0.01709	2.81	1.807	4.269	0.6697	0.01402	0.9931	0.0002789	0.24	0.3614	0.0256
Squamocin L	metab_10561	2.9180905110918	0.001904	0.03131	5.208	0.1267	2.057	0.3184	5.069	0.1049	5.148	0.116	2.22E-16	0.6574	2.22E-16	0.9114	0.9582	4.441E-16
L-2,3-Dihydrodipicolinate	metab_4045	2.8720216773738	0.0004357	0.03131	2.696	0.3193	3.164	0.3828	3.9	0.2525	4.009	0.1771	0.08462	1.057E-5	0.0008705	0.9359	3.024E-6	0.003467
Haloxyfop	metab_11005	2.8573077222023	0.00039	0.03131	3.274	0.08593	4.192	0.1455	3.256	0.2949	4.363	0.1066	3.53E-7	0.9985	0.4483	1.641E-8	2.165E-8	2.594E-7
3',4'-Dihydroxyphenylacetone	metab_4365	2.8184238541099	0.0009657	0.03131	3.567	0.323	4.146	0.3382	2.147	0.406	2.878	0.8706	0.3443	0.00201	0.005757	0.1668	0.2068	3.79E-5
2-Ethyl-N-[(2-Methoxypyridin-3-Yl)Methyl]Pyrazole-3-Carboxamide	metab_4749	2.7833890598127	0.00279	0.03165	0.4014	0.05708	3.374	0.2165	0.4633	0.1925	0.6977	0.7546	9.269E-10	0.995	5.804E-9	0.8004	0.6637	1.344E-9
Colforsin Daropate	metab_11534	2.7121694266325	0.02667	0.09635	3.898	0.6017	3.209	0.9542	2.832	0.7432	4.497	1.116	0.6112	0.2501	0.1244	0.03118	0.7083	0.9052
12-Oxograndiflorenic Acid	metab_8326	2.6043187145403	0.03121	0.1062	1.999	1.032	3.009	0.3408	2.115	1.155	3.484	0.657	0.2764	0.9965	0.8205	0.0851	0.05521	0.3782
Parylene C	metab_8094	2.57529	0.001587	0.03131	2.737	0.865	5.48	0.1647	3.353	0.3734	3.653	0.5729	7.297E-7	0.328	0.0002026	0.8324	0.07309	2.922E-5
5-Aminovaleric Acid	metab_653	2.5395260014256	0.003493	0.03165	4.071	0.2328	2.786	0.2425	2.749	0.1694	3.458	0.7554	0.0004772	0.000345	0.08578	0.06495	0.131	0.999
Phenylpropionylglycine	metab_1469	2.5374549825198	0.0008703	0.03131	3.423	0.3347	4.122	0.3484	2.37	0.2488	3.07	0.591	0.05322	0.002289	0.002311	0.05279	0.5225	4.437E-6
Pe(P-16:0/22:6)	metab_3292	2.5333930752477	0.001633	0.03131	4.324	0.2289	3.081	0.02525	3.084	0.01489	3.448	0.5805	1.646E-5	1.702E-5	0.2776	0.2842	0.001166	1
Eicosopentanoic Acid	metab_10367	2.5189685238018	0.0003912	0.03131	4.937	0.09872	2.557	0.2718	4.796	0.01647	4.816	0.04447	3.331E-16	0.4463	8.882E-16	0.9964	0.5734	9.992E-16
9'-Carboxy-Gamma-Chromanol	metab_2017	2.5184642710768	0.003603	0.03168	4.905	0.3092	3.589	0.3389	3.554	0.4592	4.038	0.6382	0.0008439	0.0006342	0.425	0.3605	0.0307	0.9994
4-Hydroxy-5-(Phenyl)-Valeric Acid-O-Sulphate	metab_11599	2.5082588598001	0.0004731	0.03131	3.313	0.2592	3.38	0.154	4.339	0.2021	3.734	0.178	0.9533	4.495E-7	0.05149	0.0005785	0.01649	1.278E-6
Isocitric Acid	metab_12974	2.4547243752139	0.02782	0.09855	4.673	0.5329	4.751	0.9086	5.375	0.1131	4.116	1.144	0.9986	0.5028	0.5842	0.07993	0.6796	0.5977
Glucose 1-Phosphate	metab_5290	2.4344887768382	0.003706	0.03176	2.845	0.5934	2.623	0.473	4.053	0.4199	3.534	0.7092	0.9239	0.01267	0.07712	0.4787	0.2418	0.002971
Muricin D	metab_10702	2.4197698761435	0.0009183	0.03131	4.599	0.08148	2.433	0.2135	4.458	0.08604	4.6	0.1142	3.331E-16	0.3745	3.331E-16	0.3684	1	1.332E-15
7A,12A-Dihydroxy-3-Oxo-4-Cholenoic Acid	metab_8999	2.4134514526824	0.0002296	0.03131	3.985	0.1139	1.789	0.2346	3.729	0.06673	3.92	0.06312	4.441E-16	0.0368	8.882E-16	0.1607	0.8806	5.218E-15
Traumatin	metab_8482	2.4037840752105	0.004453	0.0328	4.156	0.2243	3.202	0.3984	2.835	0.3502	3.664	1.023	0.07737	0.009026	0.6105	0.1472	0.5616	0.7608
Glabranin	metab_10613	2.38177	0.001357	0.03131	4.993	0.08606	2.901	0.1995	4.886	0.08274	4.974	0.084	1.11E-16	0.5354	1.11E-16	0.682	0.9949	3.331E-16
(Ent-7Alpha)-7-Hydroxy-8(14),15-Pimaradien-19-Oic Acid	metab_11239	2.3802727497993	0.001219	0.03131	3.519	0.2409	3.965	0.1366	3.9	0.4934	4.6	0.3155	0.1628	0.2767	0.02535	0.01247	0.0001628	0.9889
Gly-Val	metab_591	2.3444613743065	0.0004914	0.03131	3.305	0.5657	4.309	0.1008	3.888	0.1845	4.427	0.2822	0.0005353	0.05169	0.9439	0.07915	0.0001454	0.2215
28-Methyl-27-Nonacosenoic Acid	metab_10318	2.2754369561501	0.0007481	0.03131	5.38	0.1065	3.42	0.1402	5.232	0.0473	5.271	0.06079	1.11E-16	0.1008	1.11E-16	0.9189	0.3062	1.11E-16
11,13-Dihydrotaraxinic Acid Glucosyl Ester	metab_11646	2.2461351960406	0.001048	0.03131	3.802	0.2084	2.402	0.5222	4.183	0.1592	3.546	0.6027	0.0001639	0.496	0.001564	0.1079	0.7741	6.671E-6
Palmitoleic Acid	metab_9371	2.2038701618505	0.0006408	0.03131	5.25	0.107	3.411	0.2221	5.118	0.02998	5.136	0.0459	2.554E-15	0.3751	8.66E-15	0.9959	0.5006	1.066E-14
Cinnamoylglycine	metab_11777	2.18731	0.001048	0.03131	3.996	0.3141	4.513	0.315	3.124	0.3957	3.563	0.5719	0.2281	0.01483	0.007496	0.3604	0.3721	0.0001471
17Z-Hexacosenoic Acid	metab_10485	2.1861069225138	0.002186	0.03131	4.454	0.03733	2.767	0.2169	4.492	0.04905	4.486	0.06043	2.887E-15	0.9556	1.998E-15	0.9998	0.9727	1.887E-15
(E)-9,10-Dihydroxytetradec-6-Enedioic Acid	metab_8305	2.1750013542748	0.0008622	0.03131	2.526	0.7464	4.307	0.3012	3.292	0.2634	3.421	0.3917	2.903E-5	0.0734	0.03132	0.972	0.02931	0.01183
Gamabufotalin	metab_8916	2.1722797540279	0.0002155	0.03131	4.02	0.2007	2.266	0.1885	3.547	0.07724	3.937	0.1029	2.186E-13	0.0003716	5.479E-13	0.002825	0.8262	7.653E-11
N7-(2-Carbamoyl-2-Hydroxyethyl)Guanine	metab_8151	2.1184167232254	0.00168	0.03131	1.245	0.05921	3.098	0.2328	1.957	0.5872	1.815	0.5252	2.832E-6	0.05542	0.0003676	0.9479	0.1595	0.001322
(3S,5R,6R,7E)-3,5,6-Trihydroxy-7-Megastigmen-9-One	metab_8075	2.1139255648433	0.006075	0.03765	2.313	0.6408	3.734	0.3755	1.854	0.4945	2.227	0.7724	0.005071	0.6193	0.00296	0.7548	0.9957	0.0002835
Ciprostene	metab_8366	2.0879291555098	0.01902	0.07678	3.543	0.3005	2.756	0.4511	2.287	0.5358	3.086	1.433	0.4397	0.0985	0.9185	0.4267	0.8128	0.8009
Rhodiocyanoside A	metab_7248	2.0859885821093	0.00321	0.03165	1.758	0.4517	3.292	0.2853	1.603	0.04521	1.733	0.237	2.771E-7	0.8394	2.141E-7	0.8974	0.9991	5.818E-8
Trans-2-Hexacosenoic Acid	metab_9303	2.0776346828753	0.001977	0.03131	5.028	0.02929	3.481	0.114	5.013	0.02522	5.055	0.05579	1.11E-16	0.9843	1.11E-16	0.7539	0.9183	1.11E-16
20-Carboxy-Leukotriene B4	metab_11452	2.0642872086441	0.001038	0.03131	2.142	0.01601	3.848	0.4247	2.265	0.2579	2.372	0.1966	1.046E-8	0.8871	1.17E-7	0.9218	0.5404	3.696E-8
3A,6A,7B-Trihydroxy-5B-Cholanoic Acid	metab_11172	2.0636674791709	0.02634	0.09547	4.81	0.253	4.442	0.4673	3.758	0.5627	4.191	0.7209	0.697	0.02292	0.8777	0.5801	0.2806	0.2048
Methyl 2-(10-Heptadecenyl)-6-Hydroxybenzoate	metab_8855	2.0624621884642	0.0001977	0.03131	4.296	0.08839	2.768	0.3078	4.078	0.111	4.421	0.2006	3.42E-10	0.3264	8.268E-11	0.05313	0.7525	5.139E-9
4-Hydroxybenzaldehyde	metab_1098	2.0593543935764	0.001618	0.03131	3.695	0.3417	4.032	0.2608	2.938	0.2184	3.326	0.352	0.3101	0.003161	0.005937	0.2013	0.2379	4.981E-5
Reticulatamol	metab_9283	2.0507854144011	0.002738	0.03165	5.598	0.04607	4.062	0.147	5.569	0.02085	5.569	0.06506	1.11E-16	0.9482	1.11E-16	1	0.9482	1.11E-16
3-Methyl-5-Pentyl-2-Furanpentadecanoic Acid	metab_8925	2.0489060893855	0.0004025	0.03131	3.975	0.09595	2.401	0.01061	3.666	0.1098	3.971	0.2714	2.208E-12	0.02172	2.316E-12	0.02378	1	1.245E-10
Trans-Zeatin	metab_7221	2.0483415174541	0.001669	0.03131	3.129	0.4006	2.182	0.3507	3.654	0.3694	3.537	0.4901	0.006727	0.2054	0.0001639	0.9685	0.4095	5.781E-5
Cucumopine	metab_4342	2.0428006423273	0.04399	0.1318	3.028	0.4495	2.87	0.6485	2.796	0.4429	3.704	0.5075	0.9632	0.8951	0.08175	0.05164	0.1995	0.9959
7Alpha-Hydroxy-3-Oxo-4-Cholestenoate	metab_8856	2.0412468379655	0.0002649	0.03131	4.397	0.08314	2.881	0.2567	4.189	0.09338	4.483	0.1475	9.663E-12	0.2042	3.46E-12	0.03966	0.8346	1.444E-10
2-Hexaprenyl-6-Methoxyphenol	metab_13841	2.0340421918308	0.0009536	0.03131	4.189	0.08827	2.611	0.332	4.076	0.1036	4.182	0.09157	6.271E-11	0.7738	6.801E-11	0.8053	0.9999	2.41E-10
3-Hydroxy-12-Oxocholan-24-Oic Acid	metab_3688	2.0111748920093	0.02059	0.08093	4.245	0.5122	3.809	0.5425	3.16	0.06424	3.807	1.017	0.702	0.0574	1	0.3923	0.6991	0.3897
Pomaglumetad Methionil	metab_771	1.9701574460902	0.0456	0.1345	3.901	0.908	4.78	0.2273	4.909	0.3667	4.637	0.3225	0.06814	0.03021	0.9736	0.8494	0.155	0.9803
6''-Malonylgenistin	metab_4670	1.9561148196495	0.001558	0.03131	4.466	0.2571	4.942	0.215	4.53	0.1983	5.1	0.22	0.01401	0.9691	0.6871	0.003016	0.001041	0.038
Trans-4-Hydroxycyclohexanecarboxylic Acid	metab_7833	1.9474611754884	0.004056	0.0324	3.152	0.04704	3.169	0.082	3.132	0.05691	3.625	0.09296	0.9823	0.9718	1.234E-8	3.223E-9	6.596E-9	0.8512
Varanic Acid	metab_8950	1.9444877895833	0.0008513	0.03131	4.778	0.07287	3.36	0.2128	4.641	0.0456	4.808	0.1682	3.477E-12	0.4457	2.35E-12	0.2784	0.9872	2.29E-11
Diosgenin	metab_8859	1.9296106114021	0.0002623	0.03131	4.307	0.07758	2.979	0.191	3.961	0.1788	4.335	0.2026	3.012E-10	0.01945	2.07E-10	0.0108	0.9938	5.555E-8
3-Beta-Hydroxy-4-Beta-Methyl-5-Alpha-Cholest-7-Ene-4-Alpha-Carboxylate	metab_9015	1.9271169454854	0.0002155	0.03131	4.482	0.06174	3.065	0.3026	4.266	0.08186	4.487	0.1467	1.722E-10	0.2425	1.616E-10	0.2253	1	3.237E-9
Zolazepam	metab_4411	1.9250339298963	0.0005701	0.03131	2.336	0.1476	3.743	0.2557	2.791	0.3906	2.99	0.4356	5.621E-6	0.1576	0.007593	0.7763	0.0224	0.0008014
1-Nitro-7-Glutathionyl-8-Hydroxy-7,8-Dihydronaphthalene	metab_1204	1.9229486713249	0.001266	0.03131	4.794	0.2199	5.169	0.2098	4.757	0.185	5.34	0.2354	0.05037	0.9927	0.5966	0.001521	0.002898	0.02802
Alpha-Linolenic Acid	metab_3655	1.9216848454063	0.0003557	0.03131	3.603	0.1603	4.342	0.2404	3.151	0.1701	3.562	0.2879	0.0001586	0.01881	8.091E-5	0.03579	0.9912	1.73E-7
3-Hydroxy-4-Methyl-2-(2-Methylbutanoyloxy)Pentanoic Acid	metab_3953	1.9084271891907	0.002401	0.03137	2.816	0.03319	4.221	0.2226	2.858	0.1094	2.934	0.2661	3.991E-10	0.9835	1.887E-9	0.9133	0.7424	6.856E-10
(3Beta,5Alpha,6Beta,9Alpha,22E,24R)-23-Methylergosta-7,22-Diene-3,5,6,9-Tetrol	metab_8940	1.9077522027575	0.0003055	0.03131	3.949	0.1407	2.707	0.205	3.567	0.09026	4.002	0.2607	4.682E-9	0.01806	2.264E-9	0.006452	0.9693	1.842E-6
4',7-Dimethoxyisoflavone	metab_1396	1.9062640884773	0.001472	0.03131	2.476	0.2345	3.978	0.1181	2.693	0.2516	2.782	0.4247	1.821E-7	0.6209	5.926E-6	0.9583	0.3359	2.062E-6
N-Eicosapentaenoyl Threonine	metab_8408	1.9038406529461	0.04958	0.142	3.283	0.5033	2.971	0.3749	3.107	0.3359	3.943	0.7707	0.7869	0.9517	0.03665	0.08543	0.2248	0.9767
Tetrahydrocortisone	metab_1397	1.8938539005175	0.03315	0.1104	2.672	0.3675	3.311	0.2952	3.572	0.5376	3.45	0.6745	0.2011	0.03944	0.9701	0.9794	0.08833	0.8377
Gpcho(14:1/4:0)	metab_2101	1.8871326498046	0.003932	0.03224	4.51	0.6025	5.284	0.2922	3.937	0.5267	4.213	0.2313	0.05111	0.2022	0.004741	0.7608	0.7182	0.0004655
Gpcho(18:3/20:5)	metab_3294	1.8865711149038	0.0002787	0.03131	4.196	0.1798	5.336	0.04869	4.79	0.1827	4.468	0.2482	1.2E-8	0.0001873	1.001E-6	0.04555	0.1102	0.0005001
Pc(19:0/0:0)	metab_2484	1.8826355428311	0.0007696	0.03131	4.051	0.4682	5.566	0.1398	4.679	0.3444	4.351	0.6267	9.064E-5	0.1319	0.001161	0.6389	0.6999	0.01863
5'-N-Methylcarboxamidoadenosine	metab_12285	1.87645	0.004303	0.03267	1.962	0.2882	3.205	0.3032	1.828	0.06769	2.092	0.4273	9.771E-6	0.8963	4.416E-5	0.5244	0.9042	2.202E-6
4-Acetamidobenzoic Acid	metab_7456	1.8734317200837	0.001089	0.03131	4.184	0.3343	4.488	0.2544	3.555	0.1617	3.871	0.2592	0.2806	0.004821	0.005714	0.2501	0.2575	6.462E-5
Cyclohexaneundecanoic Acid	metab_10302	1.8726268974949	0.0005104	0.03131	5.685	0.1566	4.29	0.1374	5.427	0.03085	5.483	0.06527	3.786E-14	0.006506	7.416E-13	0.8547	0.0393	1.833E-12
Cholic Acid	metab_8879	1.8673180537383	0.001851	0.03131	5.041	0.05529	3.74	0.2636	4.961	0.07723	5.082	0.1404	1.009E-10	0.8529	5.737E-11	0.6248	0.9761	3.173E-10
2-(5-Acetyl-2,3-Dihydro-1-Benzofuran-2-Yl)Prop-2-Enyl 3-Methylbut-2-Enoate	metab_3864	1.8622151786481	0.001648	0.03131	3.599	0.4496	4.64	0.1715	4.186	0.2349	4.314	0.1965	5.255E-5	0.01799	0.2999	0.8942	0.00352	0.08592
Furanogermenone	metab_8516	1.8544738367682	0.003493	0.03165	3.107	0.2318	3.683	0.2993	3.215	0.1799	3.816	0.5768	0.07974	0.9637	0.9354	0.06376	0.02296	0.1944
Arginylphenylalaninamide	metab_600	1.8526054524728	0.003811	0.03217	4.56	0.1929	4.222	0.2005	3.979	0.1037	3.947	0.278	0.06885	0.0009599	0.1745	0.9946	0.0005351	0.2643
Dihydrosterculic Acid	metab_10583	1.84774	0.0006677	0.03131	3.837	0.08863	2.469	0.3086	3.706	0.1147	3.666	0.1112	4.629E-10	0.6644	4.839E-9	0.9849	0.4541	2.735E-9
2-Methylhippuric Acid	metab_7242	1.8386392842066	0.03093	0.1055	3.48	0.3304	3.703	0.3525	3.403	0.1243	4.059	0.5498	0.7819	0.9878	0.4492	0.04885	0.0949	0.5903
Hydroxymethyl Cimetidine	metab_8318	1.8373876960444	0.00321	0.03165	2.708	0.3027	3.763	0.1546	2.524	0.2863	2.453	0.3348	3.173E-5	0.7287	1.433E-6	0.9777	0.4878	3.298E-6
Nonactinic Acid	metab_1898	1.8341891705009	0.001952	0.03131	2.617	0.2481	4.073	0.2893	2.939	0.4385	2.762	0.3254	4.31E-6	0.442	1.906E-5	0.8373	0.9022	0.0001268
Kobusone	metab_1933	1.8159749608569	0.001196	0.03131	3.754	0.4221	4.646	0.2207	3.52	0.26	3.954	0.2655	0.0006712	0.6224	0.007791	0.1372	0.728	3.987E-5
Pc(P-16:0/4:0)	metab_3406	1.8152491215504	0.00168	0.03131	3.352	0.184	4.772	0.1447	3.747	0.3458	3.778	0.4494	1.852E-6	0.2079	0.0002319	0.9985	0.1574	0.0001602
4,11-Dimethyl-8-Propan-2-Yl-5,12-Dioxatricyclo[9.1.0.04,6]Dodecan-7-Ol	metab_2145	1.8131608911191	0.00168	0.03131	3.722	0.2803	4.415	0.2429	3.302	0.3312	3.703	0.2703	0.004364	0.1193	0.003405	0.1453	0.9996	1.936E-5
2-(3-Carboxy-3-(Methylammonio)Propyl)-L-Histidine	metab_1602	1.7934996990708	0.002905	0.03165	2.59	0.214	3.771	0.262	2.518	0.06484	2.738	0.3835	2.161E-6	0.9712	1.492E-5	0.5469	0.8039	8.795E-7
Cis-4-Heptenal	metab_1103	1.7929526225597	0.01194	0.05635	3.898	0.2797	3.655	0.2299	3.839	0.327	4.452	0.3583	0.5954	0.9898	0.002204	0.02019	0.03955	0.7757
Melibiose	metab_5312	1.7913439660996	0.002905	0.03165	4.724	0.1385	3.549	0.3521	4.786	0.09531	4.775	0.1999	1.89E-7	0.9701	9.497E-8	0.9998	0.9829	8.207E-8
7-Hydroxybutylidenephthalide 7-(6-Malonylglucoside)	metab_8136	1.7867276651006	0.0009718	0.03131	2.235	0.1742	3.21	0.4324	1.942	0.1421	2.181	0.3059	0.0001348	0.3975	6.838E-5	0.5687	0.9909	3.844E-6
Leu Val	metab_991	1.7846472615817	0.005137	0.03462	3.13	0.8795	2.014	0.142	2.318	0.3592	2.58	0.1545	0.007701	0.06727	0.2855	0.832	0.3089	0.7611
Histidylhistidine	metab_1963	1.7805949196065	0.002564	0.03165	3.57	0.2739	4.808	0.2536	3.603	0.2569	3.836	0.2417	9.997E-7	0.997	3.252E-5	0.4963	0.3829	1.509E-6
1-[5-(Methanesulfonamido)-2-Methylphenyl]-3-(2-Methylphenyl)Thiourea	metab_7592	1.7799326406084	0.0009904	0.03131	4.184	0.145	4.509	0.2161	4.1	0.1617	4.626	0.2635	0.08157	0.9135	0.8	0.002464	0.01133	0.02028
1-Nitro-5-Glutathionyl-6-Hydroxy-5,6-Dihydronaphthalene	metab_12157	1.7653701551564	0.001472	0.03131	4.803	0.1531	5.116	0.21	4.731	0.1499	5.245	0.2546	0.08618	0.9387	0.7338	0.002381	0.009154	0.02566
Myristoleic Acid	metab_10495	1.7650434695739	0.003161	0.03165	5.546	0.1131	4.42	0.09757	5.513	0.09682	5.596	0.08511	2.705E-13	0.9521	1.183E-13	0.5586	0.8555	4.753E-13
Pazufloxacin	metab_11299	1.7608312776227	0.004056	0.0324	2.545	0.1741	3.843	0.213	2.645	0.2763	2.663	0.3903	1.448E-6	0.9402	5.934E-6	0.9996	0.9067	4.765E-6
Cynaropicrin	metab_8059	1.75881	0.04929	0.1414	3.503	0.4126	2.904	0.3807	2.941	0.2696	2.855	0.4642	0.1001	0.1331	0.9972	0.9852	0.06742	0.9988
Dg(Pgd1/I-18:0/0:0)	metab_10293	1.7564005595696	0.00727	0.04198	4.515	0.2991	4.44	0.2518	3.941	0.1768	3.927	0.3319	0.972	0.01464	0.03216	0.9998	0.01217	0.03833
3,7,8,15-Scirpenetetrol	metab_978	1.7552799698214	0.002896	0.03165	3.105	0.3706	4.328	0.2558	3.743	0.3011	3.617	0.5258	0.0002324	0.06286	0.03302	0.9524	0.1724	0.09786
3-Oxoadipic Acid	metab_6868	1.75445	0.001898	0.03131	4.157	0.2136	3.92	0.2922	4.669	0.1152	4.145	0.4659	0.6091	0.06021	0.6473	0.05285	0.9999	0.003722
Pg(5-Iso Pgf2Vi/I-21:0)	metab_10151	1.7527028626026	0.004081	0.0324	4.638	0.1743	4.609	0.1507	4.327	0.2165	4.848	0.1663	0.994	0.05325	0.1814	0.0007678	0.2771	0.0895
[D-Lys3]-Ghrp-6	metab_12309	1.7514985181724	0.0008954	0.03131	3.73	0.1736	3.602	0.3174	4.212	0.1323	4.314	0.3247	0.8546	0.02981	0.001074	0.9194	0.007048	0.004826
5-Pentacosyl-1,3-Benzenediol	metab_9324	1.7505580953495	0.003671	0.03168	5.391	0.09231	4.24	0.1196	5.331	0.06544	5.353	0.04184	1.01E-14	0.6872	1.932E-14	0.9768	0.895	2.842E-14
Sm(D16:1/18:1)	metab_5922	1.7406389329331	0.002046	0.03131	5.306	0.1124	4.801	0.09609	4.681	0.1489	5.015	0.3536	0.004246	0.0004861	0.3788	0.07754	0.1459	0.7961
Dg(Pgf2Alpha/2:0/0:0)	metab_8355	1.7382926585507	0.008887	0.04711	3.231	0.4341	2.422	0.1619	2.342	0.02048	2.927	1.255	0.2548	0.186	0.6413	0.5271	0.8907	0.9976
Pterosin G	metab_1961	1.7379961665728	0.002401	0.03137	3.076	0.304	4.312	0.2518	3.103	0.3755	3.349	0.3798	4.066E-5	0.9992	0.0008172	0.6547	0.5769	5.433E-5
4-Phenylpyrimido[1,2-A]Benzimidazol-2-Amine	metab_1227	1.73674	0.001072	0.03131	3.778	0.7288	4.895	0.09049	4.473	0.08849	4.325	0.4054	0.002084	0.07202	0.1748	0.9454	0.2029	0.4128
Dorrigocin A	metab_1560	1.7343	0.008176	0.04505	2.346	0.1082	2.431	0.1844	2.878	0.3514	3.15	1.164	0.9963	0.5391	0.2846	0.8991	0.1999	0.6705
Gpetn(20:4/20:5)	metab_2547	1.7297031054699	0.007662	0.0433	4.149	0.2245	4.674	0.1577	4.816	0.2713	4.523	0.3312	0.01757	0.002287	0.7876	0.2932	0.1241	0.8165
Palitantin	metab_2084	1.7261301271357	0.002763	0.03165	3.842	0.2457	4.915	0.2912	3.714	0.1465	3.92	0.3885	2.999E-5	0.8908	8.049E-5	0.6639	0.9719	6.249E-6
Alpha-Tocopherolquinone	metab_9046	1.7200769057716	0.0006531	0.03131	4.874	0.1046	3.748	0.1774	4.671	0.07088	4.872	0.1591	9.112E-11	0.112	9.411E-11	0.1171	1	3.14E-9
1-[2,4-Dihydroxy-3-(3-Methylbut-2-Enyl)Phenyl]-3-(4-Hydroxyphenyl)Propan-1-One	metab_2060	1.7197028373266	0.0005665	0.03131	3.713	0.4201	4.7	0.1583	4.05	0.2969	4.325	0.1833	9.983E-5	0.2705	0.1911	0.4419	0.01285	0.007922
Benzyl Ferulate	metab_1393	1.7185179573444	0.001302	0.03131	3.437	0.5802	4.74	0.1279	3.903	0.154	3.805	0.3009	2.955E-5	0.1691	0.001506	0.9689	0.3499	0.004363
11'-Carboxy-Alpha-Chromanol	metab_9007	1.7093817183942	0.0005612	0.03131	5.132	0.1186	4.066	0.1539	4.894	0.1478	5.173	0.1968	3.522E-9	0.1078	1.823E-9	0.0469	0.9761	2.399E-7
Pc(20:0/0:0)	metab_3335	1.6986584984089	0.001242	0.03131	3.66	0.2732	4.728	0.04293	4.197	0.3486	3.842	0.4643	0.0001725	0.06709	0.0014	0.3287	0.8105	0.07122
Alantolactone	metab_3744	1.6947509047608	0.003064	0.03165	3.985	0.3652	5.099	0.2446	3.887	0.1562	4.065	0.5378	0.0003491	0.9723	0.0008028	0.8603	0.9846	0.0001272
Riesling Acetal	metab_11341	1.69233	0.003536	0.03165	3.569	0.2243	4.761	0.264	3.652	0.09866	3.703	0.3379	9.811E-7	0.9515	5.803E-6	0.9879	0.8289	2.915E-6
5-Methyltetrahydrofolate	metab_4758	1.6893845857873	0.04506	0.1334	3.404	0.2289	3.656	0.2515	3.439	0.5522	3.99	0.2441	0.6675	0.9985	0.4448	0.08634	0.06263	0.7599
Pc(Dime(9,3)/Monome(11,3))	metab_2557	1.68684	0.001558	0.03131	4.409	0.1084	3.413	0.02909	3.935	0.3461	4.25	0.4338	8.437E-5	0.06616	0.0006623	0.3222	0.814	0.03779
Gpcho(17:2/17:2)	metab_3202	1.6865413861295	0.002923	0.03165	4.336	0.2176	4.961	0.1344	4.936	0.1236	4.709	0.3055	0.0005713	0.0008916	0.2556	0.3408	0.04555	0.9976
4Alpha-Carboxy-5Alpha-Cholesta-8,24-Dien-3Beta-Ol	metab_8575	1.68646	0.003428	0.03165	3.291	0.01612	4.356	0.2665	3.296	0.02057	3.3	0.01967	2.299E-10	0.9999	2.678E-10	1	0.9996	2.502E-10
5,8-Dihydroxy-3-Methyl-3,4,4A,5,6,7-Hexahydroisochromen-1-One	metab_1306	1.6857071988188	0.003956	0.03224	2.263	0.4421	3.599	0.2417	2.448	0.4743	2.499	0.4	0.0001594	0.8853	0.001415	0.9971	0.7905	0.00088
(Z)-3-(4-Hydroxy-2-Propyloxolan-3-Yl)Prop-2-Enoic Acid	metab_4467	1.6842916825658	0.000846	0.03131	2.081	0.3201	3.306	0.2338	2.589	0.3728	2.523	0.459	0.0001114	0.1411	0.01084	0.9912	0.2346	0.02099
Gpcho(16:1/22:6)	metab_2554	1.6841368192938	0.002878	0.03165	4.477	0.6898	5.205	0.04965	5.218	0.06219	4.801	0.6474	0.1028	0.09454	0.5493	0.5234	0.7093	1
4-(3-Hydroxybutyl)-3,3,5-Trimethylcyclohexanone	metab_10586	1.6796557073053	0.002564	0.03165	5.01	0.1424	3.916	0.1042	4.87	0.153	5.006	0.1718	5.62E-10	0.4433	5.999E-10	0.4681	1	6.19E-9
Arabidiol	metab_10447	1.6783769941065	0.003121	0.03165	5.576	0.1042	4.55	0.1031	5.539	0.05547	5.606	0.06514	9.048E-14	0.9019	5.218E-14	0.6082	0.9442	1.821E-13
(E)-3,10-Dihydroxy-12-Methoxy-4,9-Dimethyl-12-Oxododec-6-Enoic Acid	metab_11513	1.6759370374706	0.003956	0.03224	2.501	0.2398	3.617	0.246	2.422	0.29	2.585	0.4817	0.0001356	0.9814	0.0003454	0.864	0.9778	5.704E-5
3 Alpha,7 Alpha,26-Trihydroxy-5Beta-Cholestane	metab_8926	1.6727003325733	0.0004883	0.03131	5.214	0.07782	4.154	0.172	5.066	0.04306	5.227	0.1379	2.732E-11	0.2325	2.183E-11	0.1733	0.9981	4.18E-10
3-Hydroxysebacic Acid	metab_1417	1.6662533145357	0.001365	0.03131	2.554	0.438	3.801	0.2853	3.065	0.3172	3.03	0.5043	0.0003277	0.207	0.02668	0.999	0.2601	0.03612
N-Methacryloyl-L-Glutamic Acid	metab_4983	1.6617640835792	0.01198	0.05646	2.972	1.045	4.176	0.386	2.745	0.7908	2.82	0.6595	0.08715	0.9649	0.04564	0.9986	0.9889	0.03269
(3Beta,5Alpha,6Beta,24R)-Stigmastane-3,5,6-Triol	metab_9120	1.65964	0.001082	0.03131	4.898	0.06968	3.86	0.1977	4.798	0.05589	4.922	0.1188	8.284E-11	0.5899	5.461E-11	0.411	0.9899	5.139E-10
Pc(Dime(11,3)/18:1(9Z)-O(12,13))	metab_10839	1.6566819487054	0.002066	0.03131	3.801	0.3039	4.366	0.2138	3.379	0.314	3.438	0.4908	0.07498	0.2472	0.001814	0.9931	0.3708	0.0009607
Faropenem	metab_7863	1.6365524016686	0.00267	0.03165	2.297	0.1471	3.178	0.15	2.197	0.2347	2.143	0.1268	3.174E-7	0.7917	2.277E-8	0.9584	0.4966	5.563E-8
Docosanedioate	metab_10790	1.6345650460181	0.000846	0.03131	4.726	0.07147	3.749	0.1741	4.562	0.112	4.795	0.2005	6.191E-9	0.3282	1.892E-9	0.09213	0.8841	1.339E-7
5-Doxyl	metab_9328	1.6312194761407	0.0001809	0.03131	5.514	0.09014	4.472	0.1171	5.355	0.01995	5.421	0.05687	2.065E-14	0.02266	1.238E-13	0.5722	0.2841	4.865E-13
Glu-Thr	metab_12938	1.6288825095715	0.0008275	0.03131	4.296	0.1714	3.835	0.1332	3.808	0.1802	4.154	0.1153	0.0005135	0.0002669	0.01588	0.008391	0.4738	0.9923
Emedastine	metab_11272	1.6256175414074	0.009025	0.04744	3.373	0.3222	3.825	0.2074	3.472	0.13	3.9	0.3704	0.072	0.941	0.9729	0.09472	0.02901	0.2083
Gpcho(20:5/18:2)	metab_3376	1.6256125397187	0.003007	0.03165	4.49	0.3078	5.148	0.1237	5.024	0.1688	4.956	0.1074	0.0001309	0.001392	0.4208	0.9453	0.005114	0.7477
Paricalcitol	metab_8904	1.6255549680146	0.0003094	0.03131	4.916	0.07268	3.921	0.2261	4.687	0.05119	4.918	0.1521	2.448E-9	0.08433	2.363E-9	0.08072	1	1.98E-7
Neplanocin A	metab_8196	1.6253225544412	0.001952	0.03131	2.356	0.3174	3.522	0.1917	2.703	0.2319	2.582	0.4293	3.03E-5	0.3076	0.0004388	0.9246	0.6578	0.001903
Gpcho(15:0/18:2)	metab_2594	1.6243607888567	0.003558	0.03165	3.986	0.2915	4.952	0.05496	3.913	0.2106	4.041	0.1491	7.451E-7	0.9362	1.824E-6	0.7379	0.971	2.369E-7
Nor-9-Carboxy-Delta9-Thc	metab_3927	1.6229717401931	0.01752	0.07225	4.156	0.4443	4.658	0.251	4.547	0.2897	4.818	0.1771	0.07431	0.2146	0.8444	0.5179	0.01251	0.9404
Gpcho(20:1/18:4)	metab_2062	1.6155163659568	0.00886	0.04703	5.815	0.1545	4.926	0.5128	5.413	0.4195	5.894	0.3245	0.006076	0.3578	0.002803	0.2143	0.9874	0.2054
Benzyl Sulfate	metab_7823	1.6107072729795	0.02143	0.08323	3.269	0.4237	2.721	0.6694	3.743	0.2593	3.4	0.4146	0.276	0.3977	0.1287	0.6585	0.9705	0.01101
Gly-Asp-Gln	metab_4392	1.6095246844287	0.02782	0.09855	3.617	0.2593	3.422	0.3228	3.42	0.3531	3.993	0.3269	0.7703	0.7648	0.04396	0.04304	0.2711	1
Pc(P-18:0/2:0)	metab_3382	1.6077471618858	0.002227	0.03131	3.486	0.2471	4.604	0.1262	3.854	0.3837	3.665	0.4709	0.0001564	0.3302	0.001133	0.8105	0.8339	0.009168
Phenyl Beta-D-Glucopyranosiduronic Acid	metab_7394	1.6073	0.004453	0.0328	4.135	0.2157	4.533	0.4386	3.709	0.3267	3.782	0.1324	0.1902	0.1466	0.003716	0.9808	0.2799	0.001512
Demissidine	metab_10672	1.6048755951644	0.001048	0.03131	5.602	0.1384	4.628	0.1471	5.429	0.1617	5.63	0.1604	1.0E-8	0.3045	6.154E-9	0.1903	0.9914	2.538E-7
Bovinic Acid	metab_10334	1.6038176181172	0.0007135	0.03131	6.076	0.1169	5.048	0.1274	5.903	0.04906	5.93	0.03764	3.895E-13	0.03295	6.911E-12	0.9666	0.08639	1.23E-11
Deoxycholic Acid	metab_10731	1.5993848266355	0.0008354	0.03131	5.157	0.09325	4.181	0.128	4.991	0.09363	5.161	0.1616	2.106E-10	0.1727	1.957E-10	0.1576	1	5.651E-9
Arg-Thr-Lys-Arg	metab_11142	1.5957609087289	0.004081	0.0324	4.212	0.3904	4.8	0.2424	3.819	0.3769	3.92	0.3418	0.05795	0.2975	0.002818	0.9665	0.5486	0.0009424
Oleandomycin	metab_1817	1.5955644132835	0.001258	0.03131	3.953	0.09132	3.845	0.141	4.397	0.1268	4.322	0.2396	0.7142	0.001256	0.0005821	0.8805	0.007159	0.0001035
3,4-Epoxycyclohexylmethyl 3,4-Epoxycyclohexanecarboxylate	metab_1962	1.5938703001721	0.00267	0.03165	3.804	0.2571	4.876	0.2439	3.922	0.1204	4.013	0.25	1.202E-6	0.8428	2.731E-5	0.9197	0.4767	6.762E-6
Triterpenoids	metab_2253	1.5909889315351	0.003956	0.03224	3.468	0.162	4.577	0.1598	3.63	0.2962	3.557	0.3815	9.023E-6	0.7767	2.868E-5	0.9729	0.9526	7.596E-5
N-Benzyl-1-(1-Propan-2-Ylimidazol-4-Yl)Sulfonylpiperidine-3-Carboxamide	metab_1475	1.5906520782066	0.002772	0.03165	3.098	0.1675	3.992	0.2138	3.014	0.01217	3.252	0.3603	1.754E-5	0.9358	0.0002015	0.3676	0.7095	4.92E-6
N-(3-Oxohexanoyl)Homoserine Lactone	metab_1105	1.5892921548615	0.004018	0.0324	3.986	0.2514	4.948	0.2419	3.935	0.1851	4.083	0.3171	3.101E-5	0.9888	0.0001224	0.7955	0.9306	1.534E-5
5-Nonadecyl-1,3-Benzenediol	metab_10618	1.5892493830177	0.00199	0.03131	5.556	0.1377	4.589	0.1594	5.42	0.1534	5.587	0.1662	1.464E-8	0.5219	8.553E-9	0.3468	0.9889	1.796E-7
Cilastatin	metab_4053	1.5892448590775	0.008076	0.04488	3.14	0.4713	4.245	0.4862	3.086	0.2901	3.22	0.4735	0.003311	0.9974	0.00649	0.9627	0.9916	0.002095
9-Hydroxynonadecanoylcarnitine	metab_2030	1.5876982043218	0.001306	0.03131	3.821	0.2658	4.605	0.1484	4.148	0.2299	4.337	0.1551	3.005E-5	0.08693	0.2004	0.4866	0.003534	0.0101
6-Ethylchenodeoxycholic Acid	metab_10641	1.5839017970385	0.001022	0.03131	5.589	0.1505	4.65	0.1309	5.418	0.1359	5.629	0.1801	1.552E-8	0.3052	7.62E-9	0.152	0.975	4.166E-7
13,16,19-Docosatrienoic Acid	metab_10701	1.5700777675303	0.001208	0.03131	5.187	0.1303	4.241	0.1256	5.012	0.1355	5.192	0.1685	4.427E-9	0.2349	4.041E-9	0.2141	0.9999	1.369E-7
Tetracosyl Ferulate	metab_9253	1.5671296226202	0.002763	0.03165	5.183	0.04437	4.278	0.1185	5.145	0.06465	5.189	0.03111	5.218E-14	0.8441	4.596E-14	0.7783	0.9992	1.183E-13
1-(4Z,7Z,10Z,13Z,16Z,19Z-Docosahexaenoyl)-Glycero-3-Phosphate	metab_3613	1.5668740286781	0.005535	0.03595	4.616	0.2681	4.463	0.2442	5.149	0.1579	4.929	0.5016	0.8748	0.06735	0.1286	0.7035	0.4307	0.01307
6-Deoxocastasterone	metab_9205	1.5658893640344	0.002564	0.03165	5.788	0.1262	4.884	0.1182	5.718	0.1251	5.839	0.1146	6.842E-10	0.8009	2.566E-10	0.4141	0.9105	2.826E-9
Gamma-Chaconine	metab_10669	1.5584187843468	0.003956	0.03224	2.651	0.2587	3.473	0.1849	2.499	0.2618	2.61	0.4135	0.001114	0.8453	0.0006606	0.9319	0.9961	0.0001626
27-Hydroxycholesterol	metab_10606	1.5580890825754	0.00134	0.03131	5.835	0.1411	4.903	0.1713	5.666	0.11	5.841	0.1358	5.909E-9	0.2631	5.29E-9	0.2362	0.9999	1.668E-7
4-Hydroxy-6-[(E)-2-Hydroxy-5,7-Dimethyl-8-Oxonon-5-Enyl]-3-Methylpyran-2-One	metab_8630	1.55094	0.002446	0.03163	3.447	0.2913	4.313	0.2426	3.351	0.1885	3.615	0.3151	0.0001994	0.9397	0.002109	0.4129	0.7508	5.342E-5
9,10-Dihome	metab_9043	1.5497901758509	0.001472	0.03131	4.772	0.1443	3.778	0.0773	4.638	0.1728	4.62	0.2192	1.997E-8	0.5711	3.03E-7	0.9981	0.4669	2.163E-7
Captopril-Cysteine Disulfide	metab_11557	1.5392536321681	0.002105	0.03131	2.794	0.1409	3.749	0.1785	3.05	0.2456	2.785	0.5014	0.0003027	0.551	0.0002712	0.5227	1	0.007033
Pe(16:1/0:0)	metab_10836	1.5392330485729	0.001653	0.03131	3.638	0.1312	4.099	0.1644	4.082	0.08248	3.995	0.06505	2.015E-5	3.348E-5	0.5175	0.6554	0.0004917	0.9958
Sesaminol Glucosyl-(1->2)-Glucoside	metab_10569	1.5359198905962	0.01002	0.05071	3.417	0.1668	3.266	0.1575	3.227	0.2809	2.922	0.1615	0.6358	0.4509	0.0547	0.1019	0.003699	0.9896
Pip(5-Iso Pgf2Vi/18:3(9Z,12Z,15Z))	metab_1618	1.5335202729648	0.0004497	0.03131	4.698	0.1439	4.358	0.1654	5.028	0.1498	4.985	0.1631	0.01156	0.01455	1.411E-5	0.9721	0.03804	5.504E-6
4-(Glutamylamino) Butanoate	metab_644	1.53209	0.001123	0.03131	3.814	0.123	3.947	0.1353	4.109	0.2203	4.289	0.07716	0.5059	0.02288	0.007353	0.2518	0.0002654	0.3374
4-Methoxy-Alpha-Ethylaminovalerophenone	metab_4581	1.5314137187103	0.001404	0.03131	3.033	0.02226	3.921	0.2841	3.04	0.01489	3.054	0.01436	1.64E-8	0.9998	2.455E-8	0.9987	0.9955	1.874E-8
25(R)-Hydroxyprotopanaxadiol	metab_10448	1.5303909497254	0.00346	0.03165	5.429	0.1152	4.557	0.1018	5.369	0.09589	5.45	0.08849	4.791E-11	0.7866	3.098E-11	0.5949	0.9876	1.75E-10
Isoliquiritigenin	metab_1044	1.5157075579094	0.005674	0.03638	4.627	0.2945	4.999	0.07814	5.136	0.06964	4.915	0.2192	0.02638	0.001947	0.8995	0.2894	0.1108	0.6765
1,2-Distearoylphosphatidylethanolamine	metab_2684	1.5149707614503	0.002721	0.03165	5.269	0.1742	4.336	0.4771	4.929	0.334	5.255	0.2222	0.0008704	0.3708	0.001022	0.4069	0.9999	0.03929
Alpha-Tocopherol	metab_9215	1.5138696514576	0.001587	0.03131	5.562	0.1143	4.715	0.109	5.475	0.09265	5.6	0.09534	1.249E-10	0.5571	5.621E-11	0.2538	0.9377	8.71E-10
13-Methyltetradecanoylcarnitine	metab_2005	1.5005661625502	0.002312	0.03137	4.228	0.1795	5.173	0.09441	4.377	0.1884	4.402	0.1514	3.055E-8	0.4623	8.108E-7	0.9944	0.3295	4.936E-7
4-Oxo-4-(4-Toluidino)But-2-Enoic Acid	metab_4431	1.4875214385501	0.005169	0.03478	4.88	0.1083	5.26	0.1268	5.307	0.1658	5.249	0.1429	0.001366	0.0003843	0.9993	0.9102	0.001839	0.9493
Pc(36:1)	metab_8756	1.4857456671522	0.0138	0.06172	4.762	0.1392	3.643	0.5705	4.304	0.4562	4.388	0.7457	0.01418	0.5315	0.1462	0.9943	0.6835	0.2265
Piliformic Acid	metab_11415	1.48418	0.003428	0.03165	4.409	0.1543	5.304	0.2065	4.471	0.1022	4.429	0.2549	1.246E-6	0.9542	1.754E-6	0.9849	0.9983	3.648E-6
3Z-Dodecenedioic Acid	metab_8430	1.4791494879601	0.003493	0.03165	4.73	0.1322	5.621	0.2166	4.788	0.1326	4.833	0.1896	3.172E-7	0.9508	2.11E-6	0.976	0.7826	9.079E-7
Thr Phe Lys Glu	metab_8797	1.47449	0.003161	0.03165	4.426	0.1522	4.118	0.295	4.841	0.1659	4.694	0.4196	0.332	0.1202	0.01809	0.8424	0.4512	0.002673
Nervonic Acid	metab_10564	1.4739170532765	0.002988	0.03165	4.469	0.06478	3.707	0.1207	4.491	0.05592	4.522	0.06987	1.226E-11	0.9741	3.511E-12	0.9326	0.7409	7.233E-12
Stictic Acid	metab_7861	1.4656172481901	0.003428	0.03165	3.193	0.01612	3.982	0.1492	3.198	0.02056	3.202	0.01967	1.775E-12	0.9996	2.202E-12	0.9998	0.9977	2.0E-12
2-Hydroxysebacic Acid	metab_8193	1.4647032935319	0.01579	0.06789	3.012	0.213	3.279	0.09413	3.464	0.2701	3.122	0.2614	0.2559	0.01888	0.6837	0.09873	0.8621	0.5629
Pc(O-16:0/0:0)	metab_3410	1.4640486043723	0.00366	0.03168	3.999	0.1099	4.961	0.3605	4.187	0.2117	4.091	0.4324	0.0003276	0.7697	0.0009996	0.9599	0.9644	0.003212
13,16-Docosadienoic Acid	metab_9073	1.4636028277413	0.001357	0.03131	4.687	0.1037	3.822	0.1633	4.504	0.1523	4.65	0.1997	1.416E-7	0.2917	2.855E-7	0.4837	0.9828	5.457E-6
(-)-Senkyunolide J	metab_4309	1.4634845487731	0.02305	0.08737	3.082	0.7737	4.301	0.4068	3.372	0.5063	3.159	0.8245	0.03462	0.8966	0.05144	0.9552	0.9977	0.142
Glucosamine, N-Carbamoyl-(6Ci)	metab_11529	1.4627076668439	0.0004642	0.03131	3.7	0.1544	4.46	0.1738	4.041	0.1587	3.78	0.1896	3.035E-6	0.02135	1.496E-5	0.1014	0.8798	0.004049
Indole-3-Acetic Acid	metab_1533	1.46268	0.001315	0.03131	3.581	0.1102	4.023	0.1515	3.851	0.07976	4.01	0.1709	0.00017	0.01977	0.9987	0.2633	0.0002432	0.2044
8-Hydroxydodecanoylcarnitine	metab_3973	1.4618447863495	0.0007271	0.03131	4.662	0.1678	5.535	0.1446	4.979	0.2128	4.937	0.1385	3.245E-7	0.03325	7.539E-5	0.9792	0.07567	0.0001864
1-(4-Chlorophenyl)-3-[(3,5-Dimethyl-1,2-Oxazol-4-Yl)Sulfonylamino]Urea	metab_11647	1.4603770703185	0.003428	0.03165	2.905	0.01611	3.693	0.1747	2.909	0.02055	2.914	0.01966	3.034E-11	0.9999	3.746E-11	0.9997	0.9985	3.331E-11
Quercetin	metab_11444	1.4600077791309	0.002401	0.03137	3.19	0.3225	4.106	0.1969	3.421	0.2033	3.292	0.2629	5.438E-5	0.4864	0.0002366	0.8513	0.9191	0.001582
4-[(1E,3E)-Hepta-1,3-Dienyl]-3-(Hydroxymethyl)Cyclohexane-1,2-Diol	metab_1939	1.4567244510473	0.002312	0.03137	4.032	0.4652	4.909	0.2378	3.919	0.0787	4.019	0.6682	0.01793	0.9751	0.01609	0.9825	1	0.006896
(Z)-3-Hydroxydodec-5-Enoic Acid	metab_8729	1.4559509782806	0.000276	0.03131	5.202	0.07481	5.862	0.1325	5.572	0.1258	5.54	0.06316	1.087E-8	7.005E-5	0.0003797	0.9617	0.0002151	0.001194
Indoline-2-Carboxylic Acid	metab_1486	1.4521418962211	0.01155	0.05533	3.379	0.1076	3.609	0.2914	3.556	0.1357	3.856	0.2741	0.3671	0.5866	0.307	0.1631	0.0113	0.9806
(9S,10E,12S,13S)-9,12,13-Trihydroxyoctadec-10-Enoylcarnitine	metab_1904	1.4500405669573	0.009423	0.04879	3.596	0.3784	4.478	0.3386	3.867	0.1922	4.079	0.4645	0.004055	0.6378	0.3191	0.7881	0.1746	0.05891
2-(3-Methyloxan-4-Yl)Ethanol	metab_4356	1.4486894376282	0.007452	0.04261	3.956	0.11	3.868	0.03827	3.951	0.1264	4.308	0.2423	0.7889	0.9999	0.0006486	0.005159	0.005838	0.8163
3-[(1E,3E)-Hepta-1,3-Dienyl]Pentanedioic Acid	metab_1572	1.4439592403966	0.0201	0.07974	2.98	0.6926	4.164	0.3958	3.271	0.3986	3.111	0.7247	0.01783	0.8558	0.03925	0.9714	0.9839	0.09653
Phenyl Hydrogen Sulfate	metab_12372	1.4369126745656	0.002833	0.03165	5.541	0.2593	6.019	0.247	5.261	0.252	5.327	0.2496	0.03158	0.3234	0.00145	0.976	0.5511	0.0005479
Trachelanthamine Oxide	metab_4777	1.4361087913943	0.0005719	0.03131	3.56	0.1381	4.266	0.1463	3.857	0.1629	3.598	0.1017	4.482E-7	0.01365	1.057E-6	0.03549	0.9729	0.0007016
Quinaldic Acid	metab_1036	1.4340628790133	0.01037	0.0517	3.299	0.2763	3.7	0.2359	3.695	0.2768	3.328	0.1664	0.07156	0.0764	0.1038	0.1105	0.9976	1
3-(6-Hydroxy-7-Methyloctyl)-3,6-Dihydro-1H-Furo[3,4-C]Furan-4-One	metab_11099	1.4339182638614	0.002401	0.03137	4.955	0.2031	5.72	0.2161	4.903	0.1098	5.071	0.2182	1.632E-5	0.9736	0.0001401	0.5271	0.7793	6.454E-6
Stearaldehyde	metab_9161	1.4317648276431	0.002227	0.03131	4.318	0.03778	3.53	0.08548	4.247	0.06923	4.306	0.1311	2.344E-11	0.5883	3.108E-11	0.7178	0.9964	1.315E-10
Hygrine	metab_11575	1.4278647040145	0.002896	0.03165	4.298	0.06037	5.021	0.1044	4.25	0.1383	4.365	0.1698	5.472E-8	0.9301	2.653E-7	0.4847	0.834	1.869E-8
(10Z)-12-Hydroxyhexadecenoylcarnitine	metab_1958	1.4275133068798	0.0007387	0.03131	5.089	0.111	5.93	0.114	5.281	0.13	5.283	0.103	9.698E-10	0.06694	8.526E-8	1	0.06329	8.105E-8
6-(2,4-Dihydroxy-3,5-Dimethylhexyl)-4-Hydroxy-3,5-Dimethylpyran-2-One	metab_8480	1.4236284384567	0.002213	0.03131	4.337	0.1363	5.068	0.2604	4.248	0.04309	4.419	0.2391	2.739E-5	0.8828	0.0001277	0.5061	0.9054	5.493E-6
Octanedioylcarnitine	metab_4858	1.4224643892448	0.001219	0.03131	4.476	0.2009	5.338	0.2045	4.758	0.1451	4.752	0.1931	2.045E-6	0.1123	0.0003531	1	0.1235	0.0003974
4-Hydroxy-3-Methoxyphenylglycol Sulfate	metab_11586	1.4213475180802	0.00736	0.04228	3.544	0.292	2.565	0.6244	3.335	0.1751	3.307	0.357	0.004181	0.8421	0.0352	0.9995	0.7862	0.02766
1,7-Bis(4-Hydroxyphenyl)-5-Methoxy-3-Heptanone	metab_3751	1.4212887526338	0.0242	0.09024	4.101	0.3328	4.258	0.169	4.405	0.1453	4.6	0.2216	0.7062	0.1864	0.1158	0.5484	0.01164	0.7458
9-(2,3-Dihydroxypropoxy)-9-Oxononanoic Acid	metab_11544	1.4175342783597	0.002564	0.03165	4.194	0.1062	4.93	0.2004	4.141	0.07507	4.284	0.2206	2.59E-6	0.9555	1.683E-5	0.5224	0.8204	9.042E-7
Brassinolide	metab_10921	1.4172467834014	0.001048	0.03131	4.357	0.1105	4.659	0.2182	4.096	0.09903	4.42	0.1993	0.04007	0.08956	0.1337	0.02542	0.9316	0.0001271
Indolelactic Acid	metab_7875	1.3934713348046	0.006075	0.03765	5.021	0.1073	5.369	0.1064	5.412	0.1823	5.35	0.1281	0.002634	0.0008031	0.9961	0.8868	0.004442	0.9579
N-Formyl-L-Methionine	metab_7288	1.3921087401537	0.03315	0.1104	4.066	0.1742	4.148	0.2051	4.072	0.0735	4.438	0.3105	0.9256	1	0.1571	0.05109	0.04645	0.9395
Ricinoleic Acid	metab_10543	1.3856640630361	0.002386	0.03137	4.994	0.1032	4.262	0.1594	4.933	0.09409	5.002	0.0747	7.354E-9	0.8287	6.101E-9	0.7704	0.9995	3.212E-8
1,4-Cyclohexanedicarboxylic Acid	metab_11994	1.3771288719347	0.003064	0.03165	3.44	0.1135	4.204	0.1572	3.521	0.1347	3.493	0.1367	9.278E-8	0.7877	2.955E-7	0.9881	0.9278	5.565E-7
N-(4-Methoxyphenyl)-3-Oxobutanamide	metab_11840	1.3759166144043	0.001413	0.03131	3.547	0.2029	3.976	0.3206	3.267	0.05459	3.431	0.1638	0.01798	0.1788	0.002361	0.6107	0.8181	0.0001287
Cis-Vaccenic Acid	metab_10341	1.3755008321824	0.003648	0.03168	4.046	0.3367	3.339	0.02866	3.673	0.1039	3.698	0.2287	0.0001508	0.04813	0.05987	0.9976	0.07085	0.08738
5-Hydroxytrideca-8,11-Dienoylcarnitine	metab_1849	1.3744649296422	0.002878	0.03165	3.356	0.2707	4.276	0.2931	3.529	0.3523	3.634	0.3818	0.001147	0.8399	0.02536	0.9575	0.5515	0.008084
3-(2-Hydroxyethyl)Histidine	metab_1334	1.3715147899515	0.001529	0.03131	3.329	0.2405	4.15	0.1972	3.596	0.09239	3.442	0.2979	3.984E-5	0.2529	0.000255	0.6938	0.851	0.003412
2-Decenedioic Acid	metab_8192	1.3707124533047	0.001577	0.03131	4.508	0.08768	5.302	0.1769	4.668	0.1379	4.645	0.1671	1.593E-7	0.3382	2.994E-6	0.9946	0.4712	5.048E-6
Pe(22:1/0:0)	metab_2431	1.3701218456826	0.002564	0.03165	4.459	0.2058	5.069	0.1078	4.295	0.211	4.304	0.4053	0.005624	0.7479	0.0005966	0.9999	0.7785	0.0005238
Pc(5-Iso Pgf2Vi/18:3(6Z,9Z,12Z))	metab_11617	1.3672035329938	0.005137	0.03462	3.224	0.1412	3.204	0.2292	3.586	0.07239	3.579	0.2893	0.9986	0.0435	0.03497	0.9999	0.04885	0.03104
Dg(Pge2/I-18:0/0:0)	metab_9417	1.3655505630135	0.03376	0.1115	3.695	0.3224	3.712	0.2187	3.301	0.2965	3.266	0.3651	0.9998	0.2065	0.128	0.9979	0.1504	0.1775
Thiazolidine-4-Carboxylic Acid	metab_4738	1.3647594571681	0.00718	0.04164	3.805	0.2013	4.213	0.1426	3.557	0.3511	3.414	0.6685	0.3901	0.7616	0.02119	0.9414	0.4268	0.07116
(12E)-10-Hydroxytetradec-12-Enoylcarnitine	metab_1917	1.3618965773649	0.001519	0.03131	5.026	0.08628	5.803	0.1117	5.178	0.1699	5.167	0.1003	9.824E-9	0.2277	2.689E-7	0.9989	0.2862	3.546E-7
1Alpha,23(S),25-Trihydroxyvitamin D3	metab_8892	1.36106	0.0004497	0.03131	4.328	0.1272	3.922	0.02867	4.031	0.0604	4.375	0.2929	0.003765	0.04087	0.001292	0.01503	0.9685	0.7225
1,2-Didecanoyl-Sn-Glycero-3-Phosphocholine	metab_2450	1.3602079023417	0.01127	0.05452	3.831	0.1876	4.549	0.2721	3.976	0.3895	3.722	0.5825	0.03659	0.9348	0.01369	0.7338	0.9706	0.1211
Tetracosanedioic Acid	metab_10619	1.3582589703783	0.001529	0.03131	4.619	0.07897	3.883	0.1372	4.489	0.1091	4.607	0.1709	6.527E-8	0.404	8.549E-8	0.487	0.9988	1.42E-6
S-(2-Carboxyethyl)-L-Cysteine	metab_1137	1.3580658197979	0.006687	0.03995	4.252	0.1906	4.656	0.1325	4.003	0.348	3.881	0.6391	0.3649	0.7371	0.01992	0.9579	0.4382	0.05899
Pe(40:7)	metab_9401	1.3528049786963	0.003121	0.03165	4.54	0.2197	4.825	0.1361	4.964	0.03241	4.785	0.258	0.09638	0.007187	0.9858	0.4337	0.1822	0.6381
10-Methylpentadecanoylcarnitine	metab_1986	1.3521166055209	0.0009657	0.03131	4.774	0.1478	5.546	0.08193	4.984	0.1163	4.969	0.1697	5.235E-8	0.08984	4.904E-6	0.998	0.1264	7.17E-6
3-Hydroxy-2,3,4-Trimethyl-5-Oxooxolane-2-Carboxylic Acid	metab_12504	1.3502301618329	0.002066	0.03131	3.695	0.2433	4.334	0.1352	4.013	0.1461	3.742	0.2854	0.0005433	0.1145	0.001237	0.2142	0.9852	0.1098
Taccagenin	metab_11025	1.34952	0.04643	0.136	3.631	0.2862	3.687	0.3486	3.843	0.2742	4.129	0.2669	0.9906	0.6774	0.1157	0.4421	0.06416	0.8404
Pi(38:4)	metab_8563	1.3481559771134	0.00886	0.04703	5.988	0.07683	5.856	0.1164	5.643	0.2012	5.891	0.0805	0.3925	0.001871	0.9734	0.02868	0.6433	0.07084
N-Acetyl-L-Tyrosine	metab_7335	1.3472944755278	0.002255	0.03131	4.405	0.06157	4.14	0.1327	4.259	0.1591	4.607	0.1945	0.04058	0.4096	0.0002574	0.005348	0.1572	0.5804
Dihydrojasmonic Acid	metab_8333	1.3439507361855	0.003121	0.03165	4.06	0.08451	4.837	0.2781	4.127	0.07333	4.199	0.2123	6.962E-6	0.9392	9.912E-5	0.9261	0.6395	2.45E-5
Pelargonic Acid	metab_4312	1.3439447022411	0.03019	0.1038	2.585	0.6066	3.563	0.3974	2.647	0.4339	2.711	0.62	0.03504	0.9977	0.07725	0.9974	0.9812	0.05208
Suberylglycine	metab_4767	1.3361191025511	0.004018	0.0324	4.235	0.1863	4.983	0.2386	4.287	0.1165	4.33	0.2236	3.116E-5	0.9755	0.0001766	0.9858	0.8726	7.992E-5
Nicotinamide	metab_666	1.3350764020752	0.009629	0.0495	4.208	0.2494	4.227	0.2154	4.598	0.08712	4.444	0.1145	0.9983	0.01211	0.2563	0.5441	0.1945	0.01765
Geosmin	metab_9106	1.3306537111245	0.003558	0.03165	4.346	0.0745	3.666	0.2488	4.315	0.06379	4.395	0.1348	2.471E-6	0.9878	8.607E-7	0.8353	0.955	4.911E-6
Niflumic Acid	metab_6833	1.3300844042025	0.02799	0.09901	3.58	0.2751	3.893	0.1762	3.99	0.1441	3.943	0.1925	0.09986	0.02048	0.9798	0.9831	0.04533	0.8753
(2E,4E)-Octadeca-2,4-Dienoylcarnitine	metab_11293	1.3294176716242	0.001409	0.03131	3.915	0.1192	4.656	0.04978	4.094	0.1645	4.038	0.1302	2.849E-8	0.1308	5.4E-7	0.8906	0.4146	2.306E-6
Epinepetalactone	metab_4507	1.3280634746038	0.001845	0.03131	3.377	0.1762	4.056	0.1161	3.557	0.08518	3.367	0.2551	1.687E-5	0.3688	1.378E-5	0.323	0.9997	0.0007603
Soblidotin	metab_9427	1.32575	0.001219	0.03131	5.241	0.1033	5.084	0.09296	4.913	0.07894	5.003	0.0856	0.05489	5.891E-5	0.5092	0.4195	0.00227	0.03272
Lpc(17:0)	metab_3427	1.3230570958865	0.004594	0.03295	4.893	0.1659	5.6	0.06008	4.938	0.1974	4.843	0.3142	0.0001114	0.9857	4.644E-5	0.8856	0.9806	0.000248
3-Octylthio-1,1,1-Trifluoro-2-Propanone	metab_11458	1.3217716648542	0.002896	0.03165	3.714	0.2286	4.381	0.1489	3.861	0.1574	3.658	0.2402	0.0001456	0.6534	5.248E-5	0.392	0.9701	0.002269
Gibberellin A12	metab_11014	1.3200639335139	0.005234	0.03508	4.016	0.1392	3.537	0.2111	3.941	0.2466	4.236	0.2528	0.01062	0.9477	0.0002515	0.1715	0.4021	0.03576
Veranisatin C	metab_7489	1.3143489800748	0.01494	0.06531	3.919	0.09152	3.911	0.1342	4.003	0.2468	4.268	0.1152	0.9998	0.8387	0.008993	0.06682	0.01079	0.799
Dodecanoic Acid	metab_1521	1.3074468943491	0.03608	0.1162	5.082	0.1786	4.955	0.1659	5.054	0.2343	5.409	0.2699	0.7933	0.9969	0.01557	0.07357	0.1099	0.8886
2-Indol-1-Yl-N-(1,3-Thiazol-2-Yl)Acetamide	metab_4932	1.2986505263776	0.003322	0.03165	3.855	0.1719	3.558	0.2543	4.132	0.2323	4.101	0.2117	0.1745	0.2231	0.004007	0.9961	0.3168	0.002375
3,5-Dimethyl-7-Oxo-6-Oxabicyclo[3.2.1]Octane-2-Carboxylic Acid	metab_1411	1.2972175867408	0.002763	0.03165	3.001	0.4085	3.792	0.1911	3.278	0.2255	3.122	0.215	0.0008608	0.4041	0.004434	0.808	0.8986	0.03396
13-Hotre	metab_8804	1.2966652168091	0.001822	0.03131	4.067	0.1469	4.804	0.1966	4.247	0.1436	4.257	0.1757	3.813E-6	0.3496	0.0002059	0.9997	0.3043	0.0001654
Dihydroceramide C2	metab_3498	1.2902713063358	0.01155	0.05533	4.052	0.2853	3.571	0.2865	4.293	0.2556	4.136	0.2731	0.05231	0.5266	0.01842	0.8073	0.963	0.002302
3-Tert-Butyladipic Acid	metab_11464	1.2901556832075	0.003121	0.03165	5.138	0.1798	5.85	0.2009	5.274	0.1424	5.186	0.2059	2.409E-5	0.6562	6.077E-5	0.8752	0.9763	0.000347
12,13-Dihome	metab_8737	1.2865826878857	0.001022	0.03131	4.641	0.1156	5.176	0.1771	4.535	0.0754	4.667	0.1134	6.435E-6	0.5572	1.304E-5	0.3717	0.9879	4.216E-7
Coriolic Acid	metab_10882	1.2825497811565	0.002687	0.03165	4.836	0.1594	5.506	0.1518	4.868	0.1017	4.943	0.1707	2.659E-6	0.9863	3.118E-5	0.8562	0.6728	5.451E-6
Herierin Iv	metab_4815	1.2791879612171	0.005604	0.03623	4.142	0.278	4.81	0.2179	4.115	0.1675	4.143	0.3252	0.002254	0.9983	0.002287	0.9981	1	0.001518
Hexadecadienylcarnitine	metab_3843	1.27855	0.002206	0.03131	4.397	0.1338	5.108	0.1055	4.544	0.1445	4.513	0.17	4.645E-7	0.3735	6.769E-6	0.9853	0.5728	1.441E-5
Procarbazine	metab_8409	1.2785428701922	0.01294	0.05941	3.736	0.1305	4.057	0.07718	3.673	0.1716	4.036	0.4614	0.2318	0.9803	0.9992	0.1485	0.2845	0.1169
18-Hydroxyoleate	metab_9153	1.2778231231883	0.002564	0.03165	5.133	0.07465	4.532	0.1939	5.132	0.03882	5.177	0.05466	1.227E-7	1	3.84E-8	0.9154	0.9204	1.261E-7
Dg(18:0/20:4(5Z,8Z,11Z,14Z)/0:0)	metab_2814	1.2777625432191	0.01198	0.05646	5.099	0.1888	5.188	0.112	4.795	0.2657	5.057	0.1766	0.8874	0.09197	0.7148	0.174	0.9861	0.0199
Isokobusone	metab_2102	1.2698421191736	0.002241	0.03131	4.226	0.2178	4.749	0.1982	4.153	0.1676	4.337	0.1524	0.00112	0.9256	0.01016	0.4215	0.7846	0.0002611
Avocadyne Acetate	metab_8902	1.2683582755393	0.003064	0.03165	3.731	0.2429	2.923	0.4774	3.543	0.1091	3.661	0.2488	0.001781	0.7601	0.004227	0.9256	0.9828	0.01758
(2E,4E)-2,7-Dimethylocta-2,4-Dienedioic Acid	metab_8145	1.2667871526345	0.0006408	0.03131	3.161	0.06319	3.836	0.162	3.356	0.1115	3.293	0.1391	1.577E-7	0.09309	4.49E-6	0.8562	0.3631	2.545E-5
(+/-)-Propionylcarnitine	metab_796	1.2666205939889	0.02391	0.08961	4.751	0.2377	4.704	0.1472	4.498	0.1518	4.37	0.1811	0.9773	0.1604	0.04031	0.6938	0.01656	0.3127
Linoleoyl Carnitine	metab_2013	1.2655866743751	0.00113	0.03131	5.905	0.0857	6.557	0.0823	6.01	0.06266	5.991	0.07546	7.117E-11	0.1693	9.042E-10	0.9798	0.3194	1.651E-9
Tetranor-12(R)-Hete	metab_10915	1.2641692781237	0.0004642	0.03131	3.575	0.06984	4.215	0.1372	3.729	0.1353	3.79	0.07001	3.826E-8	0.1432	1.994E-5	0.8127	0.02324	2.945E-6
4-Pyridoxic Acid	metab_688	1.2635323146084	0.006584	0.03952	3.618	0.1969	3.954	0.07572	3.975	0.2101	3.739	0.2039	0.03552	0.02379	0.2664	0.1969	0.7203	0.9978
Davidigenin	metab_4770	1.2590379111474	0.002356	0.03137	4.825	0.302	5.29	0.09997	5.21	0.07403	5.027	0.2355	0.007278	0.02993	0.1978	0.4949	0.4104	0.9234
4-(2-Acetylpyrrol-1-Yl)Butanoic Acid	metab_4873	1.2577051280464	0.002979	0.03165	3.767	0.09368	3.533	0.1137	3.611	0.1409	3.927	0.2035	0.0775	0.3448	0.001506	0.01107	0.3235	0.8297
3-Indoleacrylic Acid	metab_1447	1.2560573525951	0.006403	0.03893	4.244	0.09807	4.404	0.1339	4.521	0.1692	4.561	0.05593	0.1937	0.008258	0.207	0.9545	0.002463	0.4476
4-Methoxycinnamic Acid	metab_4541	1.2547052973374	0.003241	0.03165	3.104	0.1794	3.704	0.1761	3.04	0.2124	3.167	0.1697	0.0002318	0.9476	0.0008158	0.7062	0.9498	6.601E-5
Epinine	metab_4760	1.2525609588977	0.003064	0.03165	2.956	0.1158	3.6	0.1959	2.989	0.09774	3.025	0.1814	7.84E-6	0.9864	3.737E-5	0.9825	0.8937	1.641E-5
A-L-Threo-4-Hex-4-Enopyranuronosyl-D-Galacturonic Acid	metab_12930	1.2516177538729	0.002969	0.03165	4.678	0.09179	4.66	0.103	5.001	0.09327	4.858	0.2313	0.9972	0.008514	0.1572	0.4103	0.2219	0.005365
Malonic Acid	metab_6843	1.2513501706173	0.04347	0.1309	3.819	0.2049	4.089	0.194	4.146	0.128	4.154	0.1659	0.1019	0.03569	0.9369	0.9999	0.03055	0.9561
Betaine	metab_5423	1.2460407478381	0.0003875	0.03131	5.382	0.1159	4.789	0.1014	5.134	0.04723	5.224	0.1232	4.553E-8	0.004413	5.692E-6	0.5148	0.09535	0.0001283
Beta-Sitosterol Acetate	metab_9180	1.2444839390837	0.003364	0.03165	5.52	0.08957	4.962	0.1002	5.492	0.09372	5.577	0.08667	2.806E-8	0.964	5.365E-9	0.4873	0.7697	6.598E-8
Pe(38:4)	metab_9572	1.2435275146882	0.02494	0.09217	4.186	0.2234	4.311	0.1193	4.468	0.1575	4.571	0.2418	0.7379	0.1248	0.1734	0.8336	0.02166	0.581
(+)-8-Epi-Altholactone	metab_4926	1.2429811865635	0.005366	0.03546	3.959	0.3423	4.452	0.1514	4.318	0.09064	4.076	0.2784	0.01695	0.1101	0.08847	0.3974	0.8657	0.8122
3-Hydroxystigmast-5-En-7-One	metab_9125	1.2413348968326	0.001223	0.03131	5.392	0.1175	4.801	0.159	5.255	0.1293	5.413	0.1155	2.876E-6	0.3779	1.706E-6	0.2597	0.9943	0.0001068
27-Hydroxyisomangiferolic Acid	metab_10648	1.2402985142822	0.001089	0.03131	4.873	0.126	4.304	0.165	4.704	0.1577	4.901	0.1488	3.187E-5	0.3123	1.658E-5	0.1945	0.991	0.001959
Aceglutamide	metab_5210	1.2385712322275	0.009365	0.04857	4.225	0.1708	4.182	0.0743	4.505	0.1209	4.477	0.1524	0.9579	0.01669	0.01121	0.9877	0.03443	0.005253
Meglutol	metab_564	1.2337733041711	0.003694	0.03168	4.406	0.09216	3.856	0.105	4.434	0.03795	4.439	0.1274	6.881E-8	0.9678	2.613E-8	0.9998	0.949	3.019E-8
N-[(1R,2S)-2-(Dimethylcarbamoyl)Cyclopentyl]-6-Methoxypyridine-3-Carboxamide	metab_1453	1.23302	0.0009183	0.03131	4.392	0.1168	4.047	0.1836	4.443	0.2318	4.625	0.05318	0.01342	0.959	6.609E-5	0.3099	0.1337	0.004237
Pantothenic Acid	metab_903	1.2311275957112	0.0006408	0.03131	5.818	0.07477	5.462	0.1692	5.993	0.117	5.983	0.138	0.001419	0.1743	1.397E-5	0.9993	0.2149	1.071E-5
4-Amino-3-Hydroxybutyric Acid	metab_6558	1.2311154026254	0.0005008	0.03131	4.288	0.1419	3.985	0.0475	3.99	0.07259	4.149	0.05811	0.0001121	0.0001378	0.03557	0.04308	0.08972	0.9997
Methyl 2-Amino-3-Phenylpropanoate	metab_4449	1.2278861169754	0.003883	0.03217	3.846	0.07134	3.971	0.1471	4.093	0.08697	4.142	0.08135	0.2381	0.00447	0.06273	0.8711	0.0007396	0.2567
Indole-3-Acetaldehyde	metab_5237	1.2276422007137	0.004622	0.03295	5.094	0.09341	4.917	0.06995	4.84	0.1026	4.806	0.1019	0.03068	0.001517	0.2643	0.9387	0.0003897	0.5706
Azukisaponin Iv	metab_8126	1.2253502554688	0.001378	0.03131	3.641	0.1118	3.545	0.0866	3.91	0.1119	3.908	0.2332	0.7377	0.04028	0.004147	1	0.04216	0.003944
(Z)-Dodec-5-Enedioic Acid	metab_8288	1.2249600410613	0.002386	0.03137	3.485	0.1971	3.871	0.08692	3.812	0.1351	3.71	0.04453	0.0005839	0.003192	0.2312	0.6075	0.05288	0.889
Pe(38:1)	metab_11130	1.2244894018091	0.03684	0.1179	5.353	0.09397	4.467	0.8555	5.036	0.3414	4.834	1.018	0.2079	0.8867	0.836	0.9668	0.6419	0.5723
Pc(22:4/0:0)	metab_3489	1.2237579858444	0.01463	0.06442	4.484	0.2247	3.993	0.1337	4.22	0.2689	4.467	0.2954	0.01807	0.3273	0.02321	0.3839	0.9995	0.4565
3-Indolepropionic Acid	metab_1866	1.2231799579727	0.02143	0.08323	4.204	0.1481	4.523	0.1681	4.576	0.2619	4.433	0.1177	0.05141	0.01899	0.8644	0.6122	0.2251	0.9676
O-Toluidine	metab_4987	1.22119	0.03511	0.1144	2.491	0.2916	2.921	0.2824	2.203	0.3796	2.343	0.5085	0.3009	0.632	0.1025	0.936	0.9256	0.03055
Glu-Trp	metab_1131	1.2201367675866	0.01109	0.0541	5.2	0.09854	5.287	0.1115	5.339	0.221	5.529	0.1388	0.7998	0.4797	0.0809	0.2209	0.01122	0.9474
Pc(32:0)	metab_3283	1.2194026170144	0.0007135	0.03131	5.614	0.0961	6.198	0.06613	5.777	0.03959	5.663	0.1339	9.479E-9	0.04503	4.154E-8	0.2278	0.832	1.863E-6
4-Hydroxybutanoic Acid	metab_5101	1.2178852749509	0.04769	0.1382	3.372	0.2975	3.653	0.1357	3.755	0.199	3.671	0.1403	0.1621	0.03356	0.999	0.9155	0.1256	0.8601
(E)-4-Hydroxydodec-2-Enedioic Acid	metab_11716	1.2170686822833	0.0274	0.09765	3.792	0.4671	4.661	0.3744	3.926	0.3251	3.898	0.5565	0.02402	0.9631	0.05436	0.9996	0.9811	0.06684
Phenylbutyric Acid	metab_1355	1.2147716264497	0.03522	0.1147	2.982	0.5743	3.681	0.2685	3.131	0.2532	2.893	0.5987	0.101	0.9546	0.05421	0.8428	0.9896	0.2535
4-Coumaric Acid	metab_7325	1.2142265569994	0.01162	0.05548	3.823	0.0943	3.973	0.06248	3.957	0.1626	4.127	0.1151	0.1961	0.2811	0.1783	0.1194	0.002041	0.9962
5-Acetamidovalerate	metab_12541	1.2131454606695	0.000846	0.03131	5.309	0.08868	4.974	0.1534	5.491	0.1392	5.477	0.1575	0.004558	0.1885	5.086E-5	0.9985	0.2467	3.541E-5
3-Hydroxybutyrylcarnitine	metab_645	1.2121399129085	0.00254	0.03165	5.047	0.1501	5.264	0.07011	5.302	0.1095	5.046	0.1222	0.03563	0.01135	0.03461	0.011	1	0.9555
Pe(P-16:0/20:4)	metab_10281	1.2082745796495	0.005074	0.03442	4.464	0.1213	4.266	0.1734	4.144	0.07726	4.241	0.1428	0.1192	0.005236	0.9909	0.6675	0.06664	0.4895
L-Threonine	metab_5357	1.2038859798011	0.0002067	0.03131	4.866	0.09088	4.539	0.06638	4.594	0.06396	4.735	0.02735	6.798E-7	1.044E-5	0.0006471	0.01386	0.02365	0.568
Trans-Hexadec-2-Enoyl Carnitine	metab_3886	1.2031912424576	0.0005024	0.03131	5.892	0.1321	6.375	0.08638	6.17	0.1167	6.133	0.109	5.462E-6	0.003944	0.01271	0.9541	0.01312	0.04014
2-Norbornene-5,6-Dicarboxylic Anhydride	metab_4878	1.2020930227866	0.003312	0.03165	3.92	0.04572	3.881	0.07436	3.852	0.06782	4.116	0.1502	0.9121	0.6657	0.003353	0.001056	0.0154	0.9609
Pe(22:5/0:0)	metab_2362	1.2003563820149	0.002312	0.03137	5.554	0.1437	5.121	0.1162	5.634	0.1134	5.677	0.06558	2.846E-5	0.6872	7.57E-7	0.9322	0.3426	2.569E-6
O-Pimeloylcarnitine	metab_4947	1.1988786919619	0.01949	0.07809	4.685	0.1555	4.719	0.1426	4.948	0.1879	4.938	0.1604	0.9874	0.07891	0.1764	0.9997	0.09558	0.1483
Dihydrofoliamenthic Acid	metab_8223	1.1934501672752	0.0004013	0.03131	3.454	0.04477	4.054	0.2337	3.527	0.04151	3.612	0.1285	4.128E-6	0.8358	0.0002402	0.7642	0.2914	2.567E-5
Ile-Pro	metab_4919	1.1929680979369	0.02398	0.0898	4.168	0.1967	4.206	0.3127	3.927	0.1413	3.81	0.1727	0.9924	0.3191	0.03893	0.8293	0.0695	0.2051
Gpcho(16:0/20:5)	metab_3446	1.1924729402056	0.004031	0.0324	6.067	0.02352	6.363	0.1253	5.931	0.1833	5.872	0.3463	0.1372	0.7298	0.005557	0.969	0.4605	0.01568
Octanoyl-L-Carnitine	metab_1777	1.1907837814702	0.002564	0.03165	4.336	0.1814	4.903	0.1346	4.44	0.179	4.301	0.08794	3.514E-5	0.7022	1.557E-5	0.4823	0.983	0.0004301
Gentamicin C2	metab_3314	1.1892912827838	0.003694	0.03168	4.137	0.1294	4.631	0.04272	4.486	0.1501	4.25	0.4487	0.02157	0.145	0.09853	0.4496	0.8878	0.7917
Leucomycin A5	metab_11802	1.1876996563274	0.01355	0.06101	3.824	0.09859	3.811	0.1093	4.14	0.1559	4.069	0.3266	0.9996	0.07925	0.1902	0.9398	0.2271	0.0641
Cysteineglutathione Disulfide	metab_6784	1.1872836305472	0.008278	0.04537	4.614	0.214	4.496	0.08582	4.896	0.07077	4.721	0.2612	0.7265	0.0874	0.2204	0.4267	0.7809	0.009034
Afalanine	metab_1430	1.1836752139279	0.003981	0.03231	4.535	0.09102	4.634	0.142	4.759	0.07617	4.82	0.08199	0.4323	0.01033	0.03858	0.7802	0.001117	0.2387
Trp-Glu	metab_7488	1.1826681903554	0.01053	0.05212	4.687	0.08027	4.744	0.1169	4.828	0.2242	5.004	0.1068	0.9227	0.4253	0.04119	0.2412	0.01019	0.793
4-Hydroxyphenyllactic Acid	metab_12429	1.1824319622443	0.0099	0.05031	4.983	0.1017	5.123	0.0778	5.094	0.1793	5.28	0.1157	0.3129	0.5106	0.2227	0.1156	0.005483	0.9828
Epidihydrophaseic Acid	metab_8487	1.1805239895174	0.005727	0.03646	4.046	0.194	4.158	0.08222	3.795	0.1238	3.82	0.1725	0.6471	0.06535	0.008723	0.9935	0.1101	0.004731
Phe-Arg-Arg	metab_3587	1.1792180047163	0.00322	0.03165	4.204	0.2508	4.819	0.2433	4.481	0.1969	4.345	0.2433	0.002299	0.2735	0.02052	0.7993	0.7815	0.1355
Gpcho(18:4/18:1)	metab_2474	1.1789664978011	0.002896	0.03165	5.466	0.08369	6.043	0.09932	5.61	0.2265	5.513	0.231	0.0001797	0.5731	0.000485	0.8181	0.9739	0.003832
(4E,7E)-Dodeca-4,7-Dienedioic Acid	metab_8373	1.1770299235364	0.001048	0.03131	4.49	0.06363	5.087	0.1536	4.634	0.08847	4.641	0.1559	8.199E-7	0.2755	5.287E-5	0.9997	0.2386	4.311E-5
Gpcho(18:3/22:4)	metab_2475	1.1766808067724	0.005674	0.03638	6.071	0.1103	6.428	0.1081	6.345	0.105	6.344	0.132	0.0003589	0.005299	0.6606	1	0.005472	0.6689
Dehydroabietic Acid	metab_2259	1.16925	0.009109	0.04774	3.914	0.3939	4.635	0.2615	4.17	0.1926	4.041	0.42	0.01159	0.6226	0.04424	0.927	0.93	0.1496
3,5-Dichlorosalicylic Acid	metab_9378	1.1672947262557	0.001519	0.03131	4.272	0.1448	3.698	0.04877	4.147	0.1044	4.153	0.08914	9.609E-8	0.2499	3.563E-6	0.9997	0.2888	4.328E-6
N-(1-Deoxy-1-Fructosyl)Glycine	metab_7004	1.1664348007856	0.007048	0.04123	2.502	0.5325	3.285	0.2083	2.655	0.2918	2.695	0.3666	0.01453	0.9145	0.08477	0.9982	0.8444	0.06003
Pe(22:0/0:0)	metab_3371	1.1628877853423	0.004537	0.03289	5.55	0.1822	6.148	0.09169	5.598	0.1419	5.559	0.245	0.0001172	0.9724	0.0001414	0.9848	0.9998	0.000321
2-Aminoindan-2-Carboxylic Acid	metab_808	1.1609734855924	0.0008275	0.03131	5.553	0.0417	5.503	0.06677	5.33	0.07021	5.312	0.1151	0.7474	0.0009601	0.004398	0.9834	0.0004081	0.01022
Pe(Pgf1Alpha/P-18:1(9Z))	metab_9435	1.1568066013512	0.003558	0.03165	4.501	0.1116	5.034	0.09331	4.55	0.08576	4.493	0.1124	2.597E-7	0.872	2.046E-7	0.8138	0.9993	1.17E-6
Hydroxyoctadecadienoic Acid	metab_3661	1.1563449409379	0.005058	0.03438	3.774	0.1934	4.354	0.199	3.78	0.1252	3.85	0.1694	0.0001674	0.9999	0.000838	0.921	0.9017	0.0001899
Z-Lly-Fmk	metab_8857	1.1538326042035	0.04155	0.1272	3.337	0.353	3.204	0.3148	3.627	0.2253	3.634	0.2284	0.8837	0.4006	0.1122	1	0.3801	0.1207
Gpcho(16:1/18:2)	metab_3275	1.1525455445443	0.004018	0.0324	5.473	0.1317	5.917	0.07501	5.404	0.07139	5.404	0.1586	2.596E-5	0.784	3.367E-6	1	0.784	3.367E-6
2,3-Butanedione	metab_766	1.1493717106254	0.02494	0.09217	5.616	0.2074	5.83	0.1103	5.952	0.1864	5.826	0.1315	0.1974	0.01837	1	0.6273	0.2107	0.6506
Protocatechuic Acid	metab_7732	1.1482272864841	0.006463	0.0391	2.613	0.1691	2.908	0.1968	2.408	0.1574	2.574	0.1926	0.0735	0.3016	0.03597	0.4813	0.986	0.001267
Pe(38:5)	metab_10291	1.1474847759964	0.0004945	0.03131	4.309	0.07812	4.823	0.1236	4.521	0.1398	4.489	0.03946	5.914E-7	0.01805	0.0002316	0.9611	0.05229	0.0007298
2-Decyl-3-Hydroxypentanedioic Acid	metab_11065	1.1448994841722	0.002508	0.03165	4.175	0.1166	4.768	0.2942	4.252	0.1659	4.341	0.09017	0.0002517	0.9123	0.007073	0.8721	0.5024	0.001184
8Z,11Z-Eicosadienoic Acid	metab_10721	1.1426036009901	0.003044	0.03165	3.769	0.07183	3.321	0.09582	3.488	0.1934	3.656	0.2	0.0006586	0.03635	0.01038	0.3247	0.6497	0.3297
(+/-)9-Hpode	metab_10881	1.1425307477429	0.001208	0.03131	4.506	0.03169	4.964	0.2009	4.607	0.1448	4.79	0.247	0.00242	0.8031	0.4211	0.3777	0.07934	0.01966
Pc(18:3/0:0)	metab_2289	1.1389571264782	0.007452	0.04261	4.78	0.1463	5.221	0.06212	4.651	0.1791	4.703	0.2986	0.007419	0.7171	0.001678	0.9733	0.9207	0.0006109
(2R,2'S)-Isobuteine	metab_674	1.1352942098554	0.02956	0.1024	3.09	0.2514	3.532	0.1172	3.413	0.1313	3.283	0.2539	0.0101	0.0782	0.2294	0.7364	0.4403	0.7846
Myristoylcarnitine	metab_1976	1.1342419745627	0.0006408	0.03131	5.759	0.08316	6.29	0.1044	5.952	0.1097	5.9	0.1117	3.447E-7	0.03387	3.183E-5	0.8565	0.1657	0.0001965
Octyl Gallate	metab_11420	1.1312178182988	0.008176	0.04505	3.744	0.08716	3.907	0.1208	3.696	0.194	3.476	0.2457	0.4661	0.9719	0.0038	0.2184	0.099	0.2498
Pe(34:2)	metab_10285	1.1294796714517	0.02078	0.08152	2.933	0.5494	3.706	0.2054	2.998	0.4333	3.152	0.5751	0.06825	0.9961	0.2654	0.9533	0.8797	0.1057
Lysopc(15:0)	metab_2356	1.1285013403721	0.00374	0.0319	5.5	0.04011	5.947	0.06324	5.46	0.07195	5.483	0.1001	1.721E-8	0.8196	9.124E-9	0.9581	0.9823	3.966E-9
(-)-Camphanic Acid	metab_11791	1.1268507139345	0.006169	0.03797	4.223	0.1609	4.681	0.1064	4.502	0.194	4.463	0.2055	0.001873	0.07603	0.2155	0.9839	0.1513	0.3743
3-Carboxy-4-Methyl-5-Propyl-2-Furanpropanoic Acid	metab_11461	1.1255898020817	0.006443	0.03903	3.456	0.1538	3.831	0.1639	3.735	0.1969	3.551	0.1029	0.005767	0.04911	0.04809	0.2848	0.7815	0.7761
Lauroylcarnitine	metab_1921	1.12557	0.001445	0.03131	5.123	0.1347	5.672	0.1433	5.321	0.1609	5.272	0.09762	1.365E-5	0.1302	0.0007073	0.9414	0.3358	0.002698
5-Methyl-2-[(6R)-3-Methyl-6-Prop-1-En-2-Ylcyclohex-2-En-1-Yl]Benzene-1,3-Diol	metab_3975	1.1239062646465	0.005137	0.03462	4.815	0.1046	4.794	0.1113	4.974	0.1328	5.08	0.126	0.9924	0.1836	0.005241	0.5133	0.00997	0.1105
Furagin	metab_11919	1.12381	0.01513	0.06591	3.225	0.2306	2.928	0.2809	3.429	0.162	3.223	0.135	0.1467	0.4386	0.1507	0.4302	1	0.005528
5,6-Dehydro Arachidonic Acid	metab_10722	1.1230646889132	0.0007696	0.03131	3.901	0.1109	4.422	0.1486	4.114	0.1027	3.962	0.2329	0.0001806	0.1742	0.0007548	0.4436	0.9284	0.02573
Hexanoyl-L-Carnitine	metab_1253	1.1226210253759	0.003558	0.03165	5.066	0.2199	5.59	0.113	5.129	0.2096	5.019	0.1096	0.0004465	0.9376	0.0001626	0.7452	0.9725	0.001754
2-Aminooctanedioic Acid	metab_5006	1.1204013509595	0.02929	0.1018	4.002	0.4334	4.315	0.08781	3.879	0.3514	3.749	0.2014	0.3763	0.9165	0.03256	0.9033	0.5562	0.1304
2-(7-Hydroxy-6-Methyloctyl)-2H-Uran-5-One	metab_2063	1.1198006394909	0.004425	0.0328	3.964	0.06512	4.486	0.2247	3.955	0.1368	3.993	0.1038	6.346E-5	0.9997	0.0001307	0.976	0.989	5.083E-5
Uridine	metab_12749	1.1179009995034	0.00076	0.03131	4.927	0.08534	4.909	0.07482	4.716	0.08842	4.666	0.1806	0.9947	0.03993	0.01525	0.9036	0.008697	0.06673
2,2-Dimethyl-1,3-Dihydroquinazolin-4-One	metab_639	1.1175528422224	0.01828	0.07452	4.833	0.1326	4.636	0.07103	4.553	0.1904	4.549	0.176	0.1935	0.03481	0.7988	1	0.03178	0.8203
Benzenebutanoic Acid, Alpha-(Acetylamino)-2-Amino-Gamma-Oxo-	metab_1231	1.1129027810507	0.006729	0.04014	4.894	0.1108	5.258	0.114	5.137	0.1618	5.147	0.08021	0.0005123	0.02058	0.4822	0.9992	0.01534	0.4082
D-Xylulose	metab_12779	1.1128117986492	0.0402	0.1249	3.294	0.2146	3.478	0.08706	3.603	0.1641	3.418	0.1285	0.2734	0.02339	0.9295	0.2691	0.602	0.5958
(5Z)-8-(Hydroxymethyl)-1,5,8-Trimethylbicyclo[8.1.0]Undec-5-Ene-2,9-Diol	metab_10898	1.1125271034183	0.01306	0.05969	4.171	0.3031	3.818	0.1357	4.355	0.2173	4.235	0.2546	0.1147	0.6169	0.04861	0.854	0.9734	0.008173
5-((6-((Aminomethyl)Amino)-1-Oxohexyl)Amino)Pentanoic Acid	metab_10939	1.1094489079792	0.0009536	0.03131	4.069	0.1357	4.516	0.06956	4.147	0.08793	4.255	0.09577	3.215E-6	0.6188	0.002449	0.3489	0.03623	4.678E-5
Pc(Pgf1Alpha/P-18:1(9Z))	metab_2157	1.1046359386142	0.006	0.03739	7.203	0.07113	6.737	0.2136	7.076	0.1688	7.229	0.09736	0.0003484	0.5474	0.0001833	0.3897	0.9926	0.008195
Deethylatrazine	metab_1452	1.1041769768732	0.00954	0.04917	4.07	0.1491	3.963	0.1704	4.228	0.1913	4.335	0.06305	0.6874	0.3772	0.004266	0.6874	0.0519	0.0519
Acexamic Acid	metab_11832	1.1018386149626	0.004467	0.03286	5.238	0.1918	5.762	0.09925	5.268	0.1498	5.332	0.2638	0.001124	0.9942	0.007282	0.9484	0.8569	0.002047
(7Z,11Z,14Z)-Hexadeca-7,11,14-Trienoylcarnitine	metab_3934	1.0997644583622	0.001092	0.03131	5.062	0.08582	5.572	0.09702	5.159	0.09634	5.186	0.09587	1.523E-7	0.3851	1.043E-5	0.9687	0.1902	3.947E-6
Ethyl 3-Aminobenzoate	metab_7850	1.0989356027969	0.01589	0.06819	3.325	0.04917	3.429	0.09553	3.481	0.1174	3.588	0.09687	0.3194	0.0661	0.05956	0.2959	0.001087	0.8168
Arachidoyl Ethanolamide	metab_3858	1.0961588934264	0.03695	0.1179	4.932	0.2185	4.773	0.1402	4.897	0.1961	5.159	0.1933	0.5596	0.9912	0.01919	0.1593	0.2611	0.7341
O-Acetylcarnitine	metab_617	1.0953816591746	0.002356	0.03137	7.014	0.09259	7.054	0.03968	6.999	0.05628	6.816	0.09051	0.8267	0.9882	0.0002276	0.003671	0.001718	0.6459
Sucrose	metab_12980	1.0952647346255	0.004537	0.03289	4.527	0.2739	3.984	0.1441	4.457	0.03349	4.535	0.2611	0.001903	0.948	0.001643	0.9301	0.9999	0.006797
Pe(18:3/0:0)	metab_8849	1.0929141352735	0.004425	0.0328	3.969	0.2553	4.513	0.112	4.027	0.1256	4.004	0.1415	0.0002419	0.9482	0.0005208	0.9964	0.9877	0.0008646
Carnitine	metab_5400	1.0889172694549	0.002378	0.03137	5.503	0.06943	5.218	0.07149	5.438	0.06553	5.276	0.1546	0.0007611	0.7247	0.7875	0.06943	0.006877	0.008931
Thymidine	metab_12754	1.0874407524627	0.01326	0.06044	3.354	0.06846	3.107	0.09326	3.11	0.1687	3.103	0.126	0.01812	0.01979	0.9999	0.9997	0.0161	1
Alpha-Terpinyl Anthranilate	metab_1884	1.0871042219701	0.02091	0.08181	5.49	0.2094	5.719	0.07848	5.769	0.1163	5.751	0.1498	0.09426	0.03089	0.9858	0.9974	0.04678	0.9495
3,8A-Dimethyl-5-Methylidene-4H,4Ah,6H,7H,8H-Naphtho[2,3-B]Furan-2-One	metab_1847	1.0868254481838	0.01932	0.07751	5.147	0.1798	5.361	0.06763	5.432	0.1396	5.357	0.136	0.09368	0.01648	1	0.8247	0.1025	0.8468
(9Z)-12-Hydroxyhexadecenoylcarnitine	metab_1959	1.0843146795747	0.0006593	0.03131	5.137	0.1458	5.592	0.1109	5.362	0.03978	5.292	0.1229	1.248E-5	0.0215	0.001875	0.7614	0.1601	0.01837
Ethalfluralin	metab_7410	1.0818258782937	0.01773	0.07285	3.907	0.05548	3.908	0.1049	3.957	0.1466	4.137	0.09403	1	0.8778	0.01193	0.0593	0.01153	0.884
P-Coumaraldehyde	metab_1432	1.0795626281576	0.003514	0.03165	4.084	0.05472	4.19	0.1018	4.263	0.06688	4.319	0.07374	0.157	0.006349	0.06263	0.661	0.0004174	0.4509
Pc(Txb2/P-18:1(9Z))	metab_3220	1.0771744618837	0.02333	0.08809	5.715	0.07781	5.378	0.2246	5.374	0.1275	5.5	0.3998	0.1536	0.1465	0.8562	0.8441	0.5111	1
Hexanoylglycine	metab_1472	1.0738068438854	0.004934	0.03387	5.041	0.2383	5.552	0.1025	5.063	0.1573	5.136	0.2845	0.004231	0.9983	0.02204	0.9453	0.8892	0.006244
3-(6-Methylheptyl)-3,6-Dihydro-1H-Furo[3,4-C]Furan-4-One	metab_2089	1.07236	0.006189	0.03803	4.682	0.103	4.704	0.105	4.865	0.1449	4.946	0.1513	0.9929	0.14	0.03222	0.7541	0.0177	0.2249
N-Docosahexaenoyl Glutamine	metab_10905	1.0694530571433	0.0129	0.05934	5.21	0.09759	5.131	0.2231	5.309	0.2092	5.468	0.09071	0.8784	0.788	0.02055	0.4544	0.09878	0.3575
4-Hydroxy-6-Methyl-2-Pyrone	metab_12399	1.0689619958566	0.01127	0.05452	3.671	0.1314	3.99	0.08516	3.943	0.1977	3.833	0.1244	0.008446	0.02773	0.3192	0.6151	0.2934	0.9522
L-Ascorbic Acid 2-Sulfate	metab_6831	1.0686396944071	0.007406	0.04249	5.437	0.1004	5.568	0.06863	5.705	0.07718	5.58	0.212	0.3943	0.016	0.9988	0.4347	0.3198	0.3559
(8Ar)-7-Benzoyl-2-(3-Pyridinylmethyl)Hexahydroimidazo[1,5-A]Pyrazin-3(2H)-One	metab_3127	1.06668	0.00433	0.03267	4.622	0.09701	5.05	0.07609	4.614	0.1401	4.522	0.3825	0.02122	0.9999	0.003873	0.9041	0.8808	0.01859
Inositol	metab_6744	1.0660217112237	0.00421	0.03254	7.137	0.05292	6.725	0.1022	7.157	0.03843	7.174	0.1064	4.096E-7	0.9795	1.032E-7	0.9872	0.8881	1.927E-7
Acetylvalerenolic Acid	metab_11032	1.0656151146832	0.0007135	0.03131	4.295	0.07061	3.933	0.1144	4.261	0.05783	4.372	0.05624	1.923E-6	0.9032	9.301E-8	0.1457	0.4287	8.149E-6
Dihydrostreptomycin	metab_5918	1.0653734862969	0.008433	0.04578	5.266	0.1284	5.316	0.1187	5.531	0.08911	5.447	0.1892	0.9383	0.02681	0.4474	0.7686	0.1865	0.08989
Salicyluric Acid	metab_8184	1.0650017826785	0.02634	0.09547	2.964	0.05332	2.978	0.1493	3.229	0.1348	3.076	0.2682	0.9992	0.09447	0.8013	0.5019	0.73	0.1213
Bardoxolone Methyl	metab_11211	1.0645579511413	0.003514	0.03165	5.196	0.1352	5.387	0.09699	5.057	0.1946	4.973	0.1945	0.2688	0.5365	0.002736	0.8441	0.1582	0.01835
Pa(Txb2/I-21:0)	metab_2562	1.0604074070822	0.00262	0.03165	3.574	0.02228	4.041	0.1945	3.685	0.1452	3.596	0.01437	2.824E-5	0.4946	5.351E-5	0.6659	0.9919	0.00077
Gliocladic Acid	metab_2064	1.0599997668571	0.001505	0.03131	4.293	0.1031	4.683	0.1006	4.341	0.06811	4.477	0.1462	6.134E-5	0.8971	0.03067	0.225	0.06056	0.0003086
Amorfrutin 2	metab_8697	1.0534390777814	0.0251	0.09248	3.938	0.1051	3.71	0.2811	3.886	0.1523	4.13	0.169	0.2538	0.9721	0.009703	0.2035	0.3965	0.4712
2,6-Di-Tert-Butyl-P-Benzoquinone	metab_2094	1.0525102643277	0.03629	0.1167	4.306	0.1376	4.447	0.1993	4.528	0.1445	4.6	0.1753	0.551	0.1819	0.4833	0.9033	0.04829	0.8688
6-Hydroxyoct-7-Enoylglycine	metab_1061	1.0494011636972	0.004184	0.03254	4.693	0.2371	5.104	0.1573	4.664	0.1631	4.638	0.2055	0.01424	0.9953	0.005072	0.9966	0.9697	0.008295
D-Glucose	metab_475	1.0486	0.004184	0.03254	7.181	0.0551	6.758	0.1136	7.183	0.02878	7.181	0.08816	1.677E-7	1	1.677E-7	1	1	1.554E-7
Lumirubin	metab_1841	1.0453584404513	0.01628	0.06907	5.357	0.1155	5.08	0.1551	5.075	0.06713	5.265	0.2897	0.09433	0.08644	0.377	0.3542	0.8469	1
N-Acetyl-Dl-Tryptophan	metab_4425	1.0447358340178	0.0032	0.03165	5.416	0.1115	5.295	0.153	5.565	0.1861	5.641	0.0619	0.5146	0.337	0.003132	0.8172	0.07134	0.02359
Hexadecatrienoic Acid	metab_10595	1.0426666199581	0.002255	0.03131	4.812	0.1101	4.408	0.1455	4.747	0.1416	4.873	0.09993	0.0002588	0.8485	4.469E-5	0.4121	0.8709	0.001758
Phytolaccatoxin	metab_3541	1.0422214881929	0.01318	0.06011	5.278	0.1503	5.63	0.1071	5.58	0.09557	5.537	0.3613	0.06311	0.1323	0.8957	0.988	0.234	0.9813
2-Hydroxymyristoylcarnitine	metab_3944	1.0404128396813	0.001178	0.03131	4.768	0.1689	5.234	0.1555	4.946	0.07092	4.84	0.1319	0.0001295	0.2019	0.0008977	0.6236	0.842	0.01543
Chikusetsusaponin Ia	metab_3199	1.0387632462879	0.002738	0.03165	5.622	0.07599	5.99	0.05009	5.702	0.1228	5.511	0.3736	0.04051	0.9239	0.005764	0.4607	0.8232	0.1412
D-3-Phenyllactic Acid	metab_7842	1.0378694086406	0.01294	0.05941	3.754	0.09035	4.001	0.1081	3.984	0.1203	3.983	0.1251	0.01046	0.01802	0.9942	1	0.01859	0.9951
Phylloquinol	metab_2535	1.0375874361916	0.01618	0.06888	4.3	0.09991	4.569	0.08371	4.553	0.1131	4.433	0.1572	0.00741	0.01218	0.2843	0.3894	0.3025	0.9964
Spongouridin	metab_7009	1.0372618148593	0.03448	0.113	3.219	0.1074	3.113	0.08621	2.965	0.1721	2.98	0.218	0.7081	0.07416	0.5427	0.9987	0.1003	0.453
N-Acetyl-L-Phenylalanine	metab_11902	1.0361305016739	0.005518	0.03595	4.624	0.04029	4.699	0.0915	4.813	0.1084	4.852	0.1178	0.6032	0.02187	0.07835	0.9149	0.004926	0.2557
Norgestrel	metab_3912	1.0351505172428	0.003944	0.03224	4.752	0.1937	4.619	0.08382	4.9	0.0975	4.976	0.1531	0.4524	0.3605	0.002841	0.8263	0.08135	0.02066
Decanoyl-L-Carnitine	metab_3996	1.0316566997952	0.00578	0.03672	4.799	0.1739	5.256	0.1763	5.002	0.1935	4.891	0.06573	0.0009964	0.2211	0.008297	0.7011	0.8048	0.08855
12-Methyltridecanoic Acid	metab_1860	1.0314728703119	0.04465	0.1331	5.312	0.1543	5.207	0.1274	5.305	0.1654	5.53	0.1874	0.7336	0.9999	0.02075	0.1502	0.1699	0.7721
Fumigaclavine C	metab_2730	1.0307042009916	0.005798	0.03676	5.155	0.09115	5.562	0.09314	5.183	0.1544	5.059	0.3691	0.02773	0.9967	0.005406	0.7914	0.8895	0.0436
12-Epileukotriene B4	metab_8816	1.0285087911352	0.005106	0.03457	5.18	0.174	5.691	0.1723	5.343	0.1618	5.319	0.1716	0.0005514	0.4494	0.0113	0.996	0.5812	0.0187
Malonylcarnitine	metab_901	1.0281086705849	0.03479	0.1137	4.047	0.5786	4.648	0.238	4.18	0.1012	4.142	0.405	0.08426	0.9442	0.1777	0.9985	0.9784	0.2329
Androsta-1,4-Diene-3,17-Dione	metab_3952	1.0272360278377	0.00279	0.03165	5.858	0.1448	5.74	0.07872	5.912	0.08065	6.061	0.1019	0.3134	0.8499	0.0004534	0.1441	0.02774	0.07408
1-(9Z-Nonadecenoyl)-Glycero-3-Phosphoethanolamine	metab_8953	1.0251591851455	0.00318	0.03165	3.598	0.07819	4.033	0.0931	3.604	0.07806	3.668	0.1781	3.158E-5	0.9998	0.0002865	0.8168	0.7736	3.8E-5
Erythritol	metab_12735	1.0244557489005	0.0374	0.1188	6.364	0.1796	6.585	0.1141	6.644	0.1735	6.518	0.1102	0.1159	0.03199	0.8916	0.5486	0.3786	0.9226
P-Cresol Sulfate	metab_11930	1.0231214437243	0.01885	0.07618	6.354	0.1443	6.159	0.1986	6.545	0.1186	6.396	0.1823	0.268	0.2846	0.1338	0.4952	0.9775	0.00619
Vicriviroc	metab_11337	1.02108	0.02305	0.08737	4.322	0.07675	4.586	0.1721	4.369	0.07379	4.138	0.4686	0.3841	0.9914	0.05081	0.4984	0.6735	0.5501
Pc(17:0/0:0)	metab_2422	1.0166108152211	0.003835	0.03217	6.087	0.1052	6.471	0.05538	6.041	0.1	6.051	0.1732	0.0001859	0.9244	6.059E-5	0.9991	0.9615	4.457E-5
4-Methyl-5-Oxo-2-Pentyl-2,5-Dihydro-3-Furancarboxylic Acid	metab_11463	1.01441	0.00429	0.03267	3.845	0.099	4.282	0.1342	3.885	0.0889	3.872	0.1521	6.225E-5	0.954	0.0001392	0.9983	0.985	0.0002059
Gamma-Glutamylphenylalanine	metab_1065	1.0140542548576	0.01202	0.05659	5.603	0.05859	5.71	0.06324	5.669	0.134	5.813	0.1124	0.3337	0.7145	0.3661	0.1219	0.01279	0.9108
1-Acetamidocyclopentanecarboxylic Acid	metab_4635	1.0138943106792	0.007225	0.0418	4.371	0.1546	4.768	0.1158	4.331	0.1185	4.331	0.2386	0.004983	0.9806	0.002026	1	0.9806	0.002026
3-Hydroxy-N-(2-Oxooxolan-3-Yl)Hexanamide	metab_4503	1.0138039243312	0.00727	0.04198	4.201	0.1773	4.597	0.1391	4.187	0.07156	4.161	0.2643	0.009605	0.9993	0.004206	0.9956	0.9844	0.007207
(S)-Oleuropeic Acid	metab_3915	1.0130109363555	0.00468	0.0331	4.602	0.09626	5.033	0.1697	4.696	0.1318	4.785	0.1891	0.0009682	0.7632	0.07326	0.7914	0.2531	0.009655
G-Glu-Val	metab_5015	1.0111660652449	0.02947	0.1023	5.117	0.08677	5.083	0.07098	5.101	0.1588	5.301	0.1078	0.9627	0.9958	0.02525	0.04387	0.07026	0.9941
10-Hydroxy-2E-Decenoic Acid	metab_11110	1.0082528433996	0.002905	0.03165	4.636	0.1178	5.075	0.08579	4.717	0.0879	4.693	0.09611	2.903E-6	0.5705	2.106E-5	0.98	0.7965	5.013E-5
Glu-Met	metab_7123	1.0080964515194	0.007005	0.0411	4.37	0.06846	4.124	0.2183	4.175	0.09725	4.372	0.1269	0.04959	0.1537	0.04729	0.1475	1	0.9389
Lyso-Pc(18:0)	metab_2473	1.0053179329952	0.01694	0.07095	6.194	0.0934	6.614	0.1445	6.439	0.1633	6.383	0.2392	0.003702	0.1303	0.1654	0.9529	0.3152	0.3804
9-Oxononanoic Acid	metab_11912	1.0050640983175	0.008101	0.04494	3.334	0.1722	3.732	0.1709	3.445	0.1341	3.3	0.159	0.003738	0.6981	0.001697	0.4963	0.9868	0.04437
Gpcho(20:5/16:0)	metab_3200	1.0039034547087	0.004132	0.0324	6.798	0.1131	7.195	0.07786	6.865	0.1113	6.736	0.2962	0.007485	0.9279	0.001985	0.6479	0.9416	0.02981
3-[[(2S)-2,4-Dihydroxy-3,3-Dimethylbutanoyl]Amino]Propanoic Acid	metab_11827	1.0031853604282	0.004934	0.03387	4.242	0.2075	4.692	0.09684	4.266	0.1672	4.32	0.261	0.006623	0.9973	0.0281	0.9709	0.9194	0.01042
Pc(18:2/0:0)	metab_3527	1.0028068133335	0.0006635	0.03131	7.617	0.09642	7.787	0.04221	7.462	0.07115	7.498	0.1276	0.0325	0.05676	0.0002596	0.922	0.1897	6.07E-5
1-Nonadecanoyl-Glycero-3-Phosphoethanolamine	metab_9048	1.0012201349747	0.004537	0.03289	4.737	0.09852	5.095	0.07208	4.663	0.1649	4.684	0.2221	0.005877	0.8677	0.001605	0.9962	0.9455	0.0009572
L-Serine	metab_510	1.0011774995835	0.003626	0.03168	3.953	0.08649	3.622	0.1369	3.746	0.08982	3.88	0.1203	0.0005682	0.03403	0.006591	0.2521	0.7289	0.3144
